# Supplementary material for: Honey Bee Workers That Are Pollen Stressed as Larvae Become Poor Foragers and Waggle Dancers as Adults
Source: PLoS One. 2015 Apr 8;10(4):e0121731. doi: 10.1371/journal.pone.0121731 (PMC4390236; doi:10.1371/journal.pone.0121731)
Supplement: S1 File — (XLSX) [file pone.0121731.s001.xlsx]

## Sheet: Figure 1
Data for calculations in Figure 1
Trial	Intended Trt	Confirmed Trt	Colony ID	Year	Accepted	Weight	Longevity	Onset Foraging	Days observed
1	InHiveControl	InHiveControl	CH10	2012	Y	0.107	34	30	9
1	InHiveControl	InHiveControl	CH10	2012	Y	0.1134	40	30	3
1	InHiveControl	InHiveControl	CH10	2012	Y	0.1133	24	19	3
1	InHiveControl	InHiveControl	CH10	2012	Y	0.118	35	30	8
1	InHiveControl	InHiveControl	CH10	2012	Y	0.113	18	13	3
1	InHiveControl	InHiveControl	CH10	2012	Y	.	2	.	.
1	InHiveControl	InHiveControl	CH10	2012	Y	0.1193	20	19	2
1	InHiveControl	InHiveControl	CH10	2012	Y	0.0956	28	27	5
1	InHiveControl	InHiveControl	CH10	2012	Y	0.1207	46	32	11
1	InHiveControl	InHiveControl	CH10	2012	Y	0.1039	2	.	.
1	InHiveControl	InHiveControl	CH10	2012	Y	0.1154	29	.	.
1	InHiveControl	InHiveControl	CH10	2012	Y	0.1203	31	19	3
1	InHiveControl	InHiveControl	CH10	2012	Y	0.1203	19	33	2
1	InHiveControl	InHiveControl	CH10	2012	Y	0.1115	37	32	10
1	InHiveControl	InHiveControl	CH10	2012	Y	0.113	10	45	1
1	InHiveControl	InHiveControl	CH10	2012	Y	0.1259	7	35	1
1	InHiveControl	InHiveControl	CH10	2012	Y	0.122	36	29	7
1	InHiveControl	InHiveControl	CH10	2012	Y	0.1159	7	.	.
1	InHiveControl	InHiveControl	CH10	2012	Y	0.1085	34	32	2
1	InHiveControl	InHiveControl	CH10	2012	Y	0.1158	37	31	5
1	InHiveControl	InHiveControl	CH10	2012	Y	0.1133	9	28	2
1	InHiveControl	InHiveControl	CH10	2012	Y	0.1022	45	31	10
1	InHiveControl	InHiveControl	CH10	2012	Y	0.1046	36	.	.
1	InHiveControl	InHiveControl	CH10	2012	Y	0.092	37	25	7
1	InHiveControl	InHiveControl	CH10	2012	Y	0.0909	29	31	1
1	InHiveControl	InHiveControl	CH10	2012	Y	0.0896	7	.	.
1	InHiveControl	InHiveControl	CH10	2012	Y	0.1113	47	18	11
1	InHiveControl	InHiveControl	CH10	2012	Y	0.1023	4	.	.
1	InHiveControl	InHiveControl	CH10	2012	Y	0.1257	35	29	3
1	InHiveControl	InHiveControl	CH10	2012	Y	0.1217	9	32	1
1	InHiveControl	InHiveControl	CH10	2012	Y	0.1158	22	30	1
1	InHiveControl	InHiveControl	CH10	2012	Y	0.1179	47	31	12
1	InHiveControl	InHiveControl	CH10	2012	Y	0.1298	32	23	3
1	InHiveControl	InHiveControl	CH10	2012	Y	0.1213	15	27	3
1	InHiveControl	InHiveControl	CH10	2012	Y	0.1106	37	30	8
1	InHiveControl	InHiveControl	CH10	2012	Y	0.1211	33	26	8
1	InHiveControl	InHiveControl	CH10	2012	Y	0.1271	7	.	.
1	InHiveControl	InHiveControl	CH10	2012	Y	0.1223	10	.	.
1	InHiveControl	InHiveControl	CH10	2012	Y	0.1156	34	31	5
1	InHiveControl	InHiveControl	CH10	2012	Y	0.1313	22	7	2
1	InHiveControl	InHiveControl	CH10	2012	Y	0.1322	35	21	9
1	InHiveControl	InHiveControl	CH10	2012	Y	0.1222	36	17	9
1	InHiveControl	InHiveControl	CH10	2012	Y	0.1324	28	31	2
1	InHiveControl	InHiveControl	CH10	2012	Y	0.1269	37	23	8
1	InHiveControl	InHiveControl	CH10	2012	Y	0.1345	32	30	4
1	InHiveControl	InHiveControl	CH10	2012	Y	0.114	29	30	5
1	InHiveControl	InHiveControl	CH10	2012	Y	0.1304	7	7	2
1	InHiveControl	InHiveControl	CH10	2012	Y	0.1162	44	21	11
1	InHiveControl	InHiveControl	CH10	2012	Y	0.1171	6	.	.
1	InHiveControl	InHiveControl	CH10	2012	Y	0.1176	42	20	16
1	InHiveControl	InHiveControl	CH10	2012	Y	0.111	27	.	.
1	InHiveControl	InHiveControl	CH10	2012	Y	0.1136	43	19	1
1	InHiveControl	InHiveControl	CH10	2012	Y	0.1164	30	37	1
1	InHiveControl	InHiveControl	CH10	2012	Y	0.1115	45	20	10
1	InHiveControl	InHiveControl	CH10	2012	Y	0.1007	42	10	15
1	InHiveControl	InHiveControl	CH10	2012	Y	0.1073	35	25	1
1	InHiveControl	InHiveControl	CH10	2012	Y	0.1126	28	.	.
1	InHiveControl	InHiveControl	CH10	2012	Y	0.1192	41	29	3
1	InHiveControl	InHiveControl	CH10	2012	Y	0.1146	32	28	8
1	InHiveControl	InHiveControl	CH10	2012	Y	0.1078	41	25	8
1	InHiveControl	InHiveControl	CH10	2012	Y	0.0953	54	33	12
1	InHiveControl	InHiveControl	CH10	2012	Y	0.0958	51	33	12
1	InHiveControl	InHiveControl	CH10	2012	Y	0.1048	10	.	.
1	InHiveControl	InHiveControl	CH10	2012	Y	0.096	43	28	6
1	InHiveControl	InHiveControl	CH10	2012	Y	0.1088	9	.	.
1	InHiveControl	InHiveControl	CH10	2012	Y	0.1044	43	28	4
1	InHiveControl	InHiveControl	CH10	2012	Y	0.1101	39	32	3
1	InHiveControl	InHiveControl	CH10	2012	Y	0.1139	29	28	4
1	InHiveControl	InHiveControl	CH10	2012	Y	0.105	8	.	.
1	InHiveControl	InHiveControl	CH10	2012	Y	0.1045	37	20	8
1	InHiveControl	InHiveControl	CH10	2012	Y	0.107	32	15	2
1	InHiveControl	InHiveControl	CH10	2012	Y	0.1121	40	25	7
1	InHiveControl	InHiveControl	CH10	2012	Y	0.1172	36	32	7
1	InHiveControl	InHiveControl	CH10	2012	Y	0.1272	30	33	2
1	InHiveControl	InHiveControl	CH10	2012	Y	0.0937	3	.	.
1	InHiveControl	InHiveControl	CH10	2012	Y	0.1114	32	.	.
1	InHiveControl	InHiveControl	CH10	2012	Y	0.104	54	31	7
1	InHiveControl	InHiveControl	CH10	2012	Y	0.1143	7	.	.
1	InHiveControl	InHiveControl	CH10	2012	Y	0.113	20	35	2
1	InHiveControl	InHiveControl	CH10	2012	Y	0.0948	10	43	1
1	InHiveControl	InHiveControl	CH10	2012	Y	0.1123	38	.	.
1	InHiveControl	InHiveControl	CH10	2012	Y	0.1034	28	35	8
1	InHiveControl	InHiveControl	CH10	2012	Y	0.1176	42	33	7
1	InHiveControl	InHiveControl	CH10	2012	Y	0.1134	39	25	10
1	InHiveControl	InHiveControl	CH10	2012	Y	0.1072	31	19	9
1	InHiveControl	InHiveControl	CH10	2012	Y	0.119	12	.	.
1	InHiveControl	InHiveControl	CH10	2012	Y	0.11	38	28	5
1	InHiveControl	InHiveControl	CH10	2012	Y	0.1078	26	.	.
1	InHiveControl	InHiveControl	CH10	2012	Y	0.118	5	.	.
1	InHiveControl	InHiveControl	CH10	2012	Y	0.106	43	25	13
1	InHiveControl	InHiveControl	CH10	2012	Y	0.1163	2	.	.
1	InHiveControl	InHiveControl	CH10	2012	Y	0.1126	25	.	.
1	InHiveControl	InHiveControl	CH10	2012	Y	0.1105	38	31	5
1	InHiveControl	InHiveControl	CH10	2012	Y	0.1148	40	31	10
1	InHiveControl	InHiveControl	CH10	2012	Y	0.107	44	25	10
1	InHiveControl	InHiveControl	CH10	2012	Y	0.1078	43	32	11
1	InHiveControl	InHiveControl	CH10	2012	Y	0.1029	45	19	9
1	InHiveControl	InHiveControl	CH10	2012	Y	0.1079	30	23	3
1	InHiveControl	InHiveControl	CH10	2012	Y	0.1154	41	25	8
1	InHiveControl	InHiveControl	CH10	2012	Y	0.1195	42	29	10
1	InHiveControl	InHiveControl	CH10	2012	Y	0.114	46	14	8
1	InHiveControl	InHiveControl	CH10	2012	Y	0.1121	42	32	12
1	InHiveControl	InHiveControl	CH10	2012	Y	0.1126	15	36	1
1	InHiveControl	InHiveControl	CH10	2012	Y	0.117	38	25	5
1	InHiveControl	InHiveControl	CH10	2012	Y	0.1048	18	34	2
1	InHiveControl	InHiveControl	CH10	2012	Y	0.115	38	14	5
1	InHiveControl	InHiveControl	CH10	2012	Y	0.1098	39	23	9
1	InHiveControl	InHiveControl	CH10	2012	Y	0.1182	36	34	3
1	InHiveControl	InHiveControl	CH10	2012	Y	0.115	46	32	7
1	InHiveControl	InHiveControl	CH10	2012	Y	0.1157	49	22	15
1	InHiveControl	InHiveControl	CH10	2012	Y	0.0994	30	25	3
1	InHiveControl	InHiveControl	CH10	2012	Y	0.1136	12	25	2
1	InHiveControl	InHiveControl	CH10	2012	Y	0.1202	19	10	2
1	InHiveControl	InHiveControl	CH10	2012	Y	0.1067	8	7	1
1	InHiveControl	InHiveControl	CH10	2012	Y	0.1144	33	39	1
1	InHiveControl	InHiveControl	CH10	2012	Y	0.1048	38	32	2
1	InHiveControl	InHiveControl	CH10	2012	Y	0.113	34	28	1
1	InHiveControl	InHiveControl	CH10	2012	Y	0.1147	40	28	8
1	InHiveControl	InHiveControl	CH10	2012	Y	0.1201	36	20	5
1	InHiveControl	InHiveControl	CH10	2012	Y	0.1188	29	34	2
1	InHiveControl	InHiveControl	CH10	2012	Y	0.109	34	37	1
1	InHiveControl	InHiveControl	CH10	2012	Y	0.1102	39	32	6
1	InHiveControl	InHiveControl	CH10	2012	Y	0.1112	33	30	3
1	InHiveControl	InHiveControl	CH10	2012	Y	0.094	39	25	9
1	InHiveControl	InHiveControl	CH10	2012	Y	0.1117	36	25	4
1	InHiveControl	InHiveControl	CH10	2012	Y	0.1097	33	25	4
1	InHiveControl	InHiveControl	CH10	2012	Y	0.0972	38	25	4
1	InHiveControl	InHiveControl	CH10	2012	Y	0.1117	38	12	3
1	InHiveControl	InHiveControl	CH10	2012	Y	0.1189	30	12	2
1	InHiveControl	InHiveControl	CH10	2012	Y	0.11	26	25	5
1	InHiveControl	InHiveControl	CH10	2012	Y	0.1166	28	20	3
1	InHiveControl	InHiveControl	CH10	2012	Y	0.1002	38	29	7
1	InHiveControl	InHiveControl	CH10	2012	Y	0.1082	38	25	10
1	InHiveControl	InHiveControl	CH10	2012	Y	0.1132	10	19	1
1	InHiveControl	InHiveControl	CH10	2012	Y	0.109	38	12	10
1	InHiveControl	InHiveControl	CH10	2012	Y	0.1213	5	.	.
1	InHiveControl	InHiveControl	CH10	2012	Y	0.1037	35	33	3
1	InHiveControl	InHiveControl	CH10	2012	Y	0.1114	37	11	1
1	InHiveControl	InHiveControl	CH10	2012	Y	0.1039	42	15	14
1	InHiveControl	InHiveControl	CH10	2012	Y	0.1117	36	.	.
1	InHiveControl	InHiveControl	CH10	2012	Y	0.1063	41	25	4
1	InHiveControl	InHiveControl	CH10	2012	Y	0.1159	34	23	8
1	InHiveControl	InHiveControl	CH10	2012	Y	0.1125	13	25	2
1	InHiveControl	InHiveControl	CH10	2012	Y	0.125	39	25	7
1	InHiveControl	InHiveControl	CH10	2012	Y	0.113	28	12	2
1	InHiveControl	InHiveControl	CH10	2012	Y	.	15	.	.
1	InHiveControl	InHiveControl	CH10	2012	Y	0.1197	40	23	11
1	InHiveControl	InHiveControl	CH10	2012	Y	0.1258	29	29	3
1	InHiveControl	InHiveControl	CH10	2012	Y	0.1264	36	26	7
1	InHiveControl	InHiveControl	CH10	2012	Y	0.1265	36	23	4
1	InHiveControl	InHiveControl	CH10	2012	Y	0.1179	28	23	6
1	InHiveControl	InHiveControl	CH10	2012	Y	0.1245	35	23	6
1	InHiveControl	InHiveControl	CH10	2012	Y	0.1224	39	14	7
1	InHiveControl	InHiveControl	CH10	2012	Y	0.1042	42	29	6
1	InHiveControl	InHiveControl	CH10	2012	Y	0.133	29	26	4
1	InHiveControl	InHiveControl	CH10	2012	Y	0.1229	43	27	11
1	InHiveControl	InHiveControl	CH10	2012	Y	0.1239	47	23	6
1	InHiveControl	InHiveControl	CH10	2012	Y	0.1294	38	28	4
1	InHiveControl	InHiveControl	CH10	2012	Y	0.1234	33	31	3
1	InHiveControl	InHiveControl	CH10	2012	Y	0.1184	26	40	1
1	InHiveControl	InHiveControl	CH10	2012	Y	0.1243	34	.	.
1	InHiveControl	InHiveControl	CH10	2012	Y	0.1157	30	17	5
1	InHiveControl	InHiveControl	CH10	2012	Y	0.1256	33	23	4
1	InHiveControl	InHiveControl	CH10	2012	Y	0.1276	39	20	3
1	InHiveControl	InHiveControl	CH10	2012	Y	0.0934	46	17	18
1	InHiveControl	InHiveControl	CH10	2012	Y	0.1304	27	24	4
1	InHiveControl	InHiveControl	CH10	2012	Y	0.1298	33	30	5
1	InHiveControl	InHiveControl	CH10	2012	Y	0.1223	51	39	7
1	InHiveControl	InHiveControl	CH10	2012	Y	0.1217	29	30	1
1	InHiveControl	InHiveControl	CH10	2012	Y	0.1215	9	.	.
1	InHiveControl	InHiveControl	CH10	2012	Y	0.1317	40	7	4
1	InHiveControl	InHiveControl	CH10	2012	Y	0.1301	37	27	8
1	InHiveControl	InHiveControl	CH10	2012	Y	0.1191	42	41	2
1	InHiveControl	InHiveControl	CH10	2012	Y	0.1287	41	17	6
1	InHiveControl	InHiveControl	CH10	2012	Y	0.1232	41	31	11
1	InHiveControl	InHiveControl	CH10	2012	Y	0.1278	40	34	1
1	InHiveControl	InHiveControl	CH10	2012	Y	0.1252	35	30	3
1	InHiveControl	InHiveControl	CH10	2012	Y	0.1176	40	29	4
1	InHiveControl	InHiveControl	CH10	2012	Y	0.1204	33	21	4
1	InHiveControl	InHiveControl	CH10	2012	Y	0.1261	40	.	.
1	InHiveControl	InHiveControl	CH10	2012	Y	0.1282	21	16	2
1	InHiveControl	InHiveControl	CH10	2012	Y	0.1171	34	.	.
1	InHiveControl	InHiveControl	CH10	2012	Y	0.1178	27	23	4
1	InHiveControl	InHiveControl	CH10	2012	Y	0.1147	36	35	2
1	InHiveControl	InHiveControl	CH10	2012	Y	0.1052	24	17	2
1	InHiveControl	InHiveControl	CH10	2012	Y	0.1124	37	23	3
1	InHiveControl	InHiveControl	CH10	2012	Y	0.1273	22	.	.
1	InHiveControl	InHiveControl	CH10	2012	Y	0.1285	29	23	6
1	InHiveControl	InHiveControl	CH10	2012	Y	0.1245	37	.	.
1	InHiveControl	InHiveControl	CH10	2012	Y	0.1176	39	34	5
1	InHiveControl	InHiveControl	CH10	2012	Y	0.1295	33	31	3
1	InHiveControl	InHiveControl	CH10	2012	Y	0.1256	36	23	5
1	InHiveControl	InHiveControl	CH10	2012	Y	.	27	.	.
1	InHiveControl	InHiveControl	CH10	2012	Y	0.1338	32	28	4
1	InHiveControl	InHiveControl	CH10	2012	Y	0.1154	37	29	3
1	InHiveControl	InHiveControl	CH10	2012	Y	0.1158	38	16	10
1	InHiveControl	InHiveControl	CH10	2012	Y	0.1162	37	42	1
1	InHiveControl	InHiveControl	CH10	2012	Y	0.1205	41	14	8
1	InHiveControl	InHiveControl	CH10	2012	Y	0.1313	39	32	3
1	InHiveControl	InHiveControl	CH10	2012	Y	0.1186	37	7	11
1	InHiveControl	InHiveControl	CH10	2012	Y	0.124	36	31	3
1	InHiveControl	InHiveControl	CH10	2012	Y	0.1121	39	27	10
1	InHiveControl	InHiveControl	CH10	2012	Y	0.1293	37	23	2
1	InHiveControl	InHiveControl	CH10	2012	Y	0.128	36	31	7
1	InHiveControl	InHiveControl	CH10	2012	Y	0.1115	45	30	9
1	InHiveControl	InHiveControl	CH10	2012	Y	0.1282	42	32	5
1	InHiveControl	InHiveControl	CH10	2012	Y	0.1241	41	23	9
1	InHiveControl	InHiveControl	CH10	2012	Y	0.1284	51	31	10
1	InHiveControl	InHiveControl	CH10	2012	Y	0.1056	22	12	7
1	InHiveControl	InHiveControl	CH10	2012	Y	.	27	26	3
1	InHiveControl	InHiveControl	CH11	2012	Y	0.0854	52	40	5
1	InHiveControl	InHiveControl	CH11	2012	Y	0.0879	13	.	.
1	InHiveControl	InHiveControl	CH11	2012	Y	0.0985	33	29	6
1	InHiveControl	InHiveControl	CH11	2012	Y	0.1003	32	.	.
1	InHiveControl	InHiveControl	CH11	2012	Y	0.1054	29	.	.
1	InHiveControl	InHiveControl	CH11	2012	Y	.	33	28	2
1	InHiveControl	InHiveControl	CH11	2012	Y	0.0983	27	37	1
1	InHiveControl	InHiveControl	CH11	2012	Y	0.1225	34	24	5
1	InHiveControl	InHiveControl	CH11	2012	Y	0.1026	32	32	2
1	InHiveControl	InHiveControl	CH11	2012	Y	0.0943	13	.	.
1	InHiveControl	InHiveControl	CH11	2012	Y	0.1108	38	34	3
1	InHiveControl	InHiveControl	CH11	2012	Y	0.0963	34	28	5
1	InHiveControl	InHiveControl	CH11	2012	Y	0.0841	21	15	2
1	InHiveControl	InHiveControl	CH11	2012	Y	0.0929	44	22	11
1	InHiveControl	InHiveControl	CH11	2012	Y	0.0825	44	22	14
1	InHiveControl	InHiveControl	CH11	2012	Y	0.083	35	29	6
1	InHiveControl	InHiveControl	CH11	2012	Y	0.1028	31	26	7
1	InHiveControl	InHiveControl	CH11	2012	Y	0.094	40	33	2
1	InHiveControl	InHiveControl	CH11	2012	Y	0.0895	22	.	.
1	InHiveControl	InHiveControl	CH11	2012	Y	0.0903	45	28	10
1	InHiveControl	InHiveControl	CH11	2012	Y	0.0846	29	.	.
1	InHiveControl	InHiveControl	CH11	2012	Y	0.0957	37	39	1
1	InHiveControl	InHiveControl	CH11	2012	Y	0.0928	31	26	5
1	InHiveControl	InHiveControl	CH11	2012	Y	0.0899	33	33	3
1	InHiveControl	InHiveControl	CH11	2012	Y	0.1031	38	30	11
1	InHiveControl	InHiveControl	CH11	2012	Y	0.0955	9	.	.
1	InHiveControl	InHiveControl	CH11	2012	Y	0.0887	38	31	6
1	InHiveControl	InHiveControl	CH11	2012	Y	0.1006	31	30	5
1	InHiveControl	InHiveControl	CH11	2012	Y	0.0861	23	.	.
1	InHiveControl	InHiveControl	CH11	2012	Y	0.0911	34	22	8
1	InHiveControl	InHiveControl	CH11	2012	Y	0.0935	35	31	3
1	InHiveControl	InHiveControl	CH11	2012	Y	0.1039	8	35	1
1	InHiveControl	InHiveControl	CH11	2012	Y	0.1004	49	42	5
1	InHiveControl	InHiveControl	CH11	2012	Y	0.0826	36	29	8
1	InHiveControl	InHiveControl	CH11	2012	Y	0.106	21	.	.
1	InHiveControl	InHiveControl	CH11	2012	Y	0.0835	31	22	2
1	InHiveControl	InHiveControl	CH11	2012	Y	0.0973	38	33	5
1	InHiveControl	InHiveControl	CH11	2012	Y	0.1222	44	33	7
1	InHiveControl	InHiveControl	CH11	2012	Y	0.1128	34	.	.
1	InHiveControl	InHiveControl	CH11	2012	Y	0.0989	8	33	1
1	InHiveControl	InHiveControl	CH11	2012	Y	0.1047	37	30	6
1	InHiveControl	InHiveControl	CH11	2012	Y	0.1001	41	29	11
1	InHiveControl	InHiveControl	CH11	2012	Y	0.1156	40	30	6
1	InHiveControl	InHiveControl	CH11	2012	Y	0.1137	35	30	4
1	InHiveControl	InHiveControl	CH11	2012	Y	0.1003	49	36	2
1	InHiveControl	InHiveControl	CH11	2012	Y	0.1212	16	16	3
1	InHiveControl	InHiveControl	CH11	2012	Y	0.116	41	20	9
1	InHiveControl	InHiveControl	CH11	2012	Y	0.1186	35	31	4
1	InHiveControl	InHiveControl	CH11	2012	Y	0.1098	6	.	.
1	InHiveControl	InHiveControl	CH11	2012	Y	0.1233	30	29	6
1	InHiveControl	InHiveControl	CH11	2012	Y	0.1129	31	25	5
1	InHiveControl	InHiveControl	CH11	2012	Y	0.1115	29	22	10
1	InHiveControl	InHiveControl	CH11	2012	Y	0.1039	32	30	7
1	InHiveControl	InHiveControl	CH11	2012	Y	0.1075	17	.	.
1	InHiveControl	InHiveControl	CH11	2012	Y	0.1289	9	.	.
1	InHiveControl	InHiveControl	CH11	2012	Y	0.1102	39	22	9
1	InHiveControl	InHiveControl	CH11	2012	Y	0.1098	35	26	9
1	InHiveControl	InHiveControl	CH11	2012	Y	0.1172	17	28	1
1	InHiveControl	InHiveControl	CH11	2012	Y	0.1193	21	.	.
1	InHiveControl	InHiveControl	CH11	2012	Y	0.1208	17	28	2
1	InHiveControl	InHiveControl	CH11	2012	Y	0.1087	30	33	2
1	InHiveControl	InHiveControl	CH11	2012	Y	0.1184	36	29	3
1	InHiveControl	InHiveControl	CH11	2012	Y	0.1168	34	25	5
1	InHiveControl	InHiveControl	CH11	2012	Y	0.1285	21	39	2
1	InHiveControl	InHiveControl	CH11	2012	Y	0.1093	6	.	.
1	InHiveControl	InHiveControl	CH11	2012	Y	0.0966	37	30	12
1	InHiveControl	InHiveControl	CH11	2012	Y	0.1215	26	26	7
1	InHiveControl	InHiveControl	CH11	2012	Y	0.1035	32	23	12
1	InHiveControl	InHiveControl	CH11	2012	Y	0.1323	35	26	12
1	InHiveControl	InHiveControl	CH11	2012	Y	0.112	32	30	9
1	InHiveControl	InHiveControl	CH11	2012	Y	0.1278	20	11	2
1	InHiveControl	InHiveControl	CH11	2012	Y	0.1117	31	15	9
1	InHiveControl	InHiveControl	CH11	2012	Y	0.1264	35	16	10
1	InHiveControl	InHiveControl	CH11	2012	Y	0.11	36	35	4
1	InHiveControl	InHiveControl	CH11	2012	Y	0.1111	8	41	1
1	InHiveControl	InHiveControl	CH11	2012	Y	0.1167	34	30	7
1	InHiveControl	InHiveControl	CH11	2012	Y	0.1203	30	28	6
1	InHiveControl	InHiveControl	CH11	2012	Y	0.1159	23	20	2
1	InHiveControl	InHiveControl	CH11	2012	Y	0.1243	12	.	.
1	InHiveControl	InHiveControl	CH11	2012	Y	0.1077	35	26	9
1	InHiveControl	InHiveControl	CH11	2012	Y	0.1165	30	26	4
1	InHiveControl	InHiveControl	CH11	2012	Y	0.1181	4	.	.
1	InHiveControl	InHiveControl	CH11	2012	Y	0.1376	34	29	9
1	InHiveControl	InHiveControl	CH11	2012	Y	0.1274	34	27	8
1	InHiveControl	InHiveControl	CH11	2012	Y	0.1076	40	15	6
1	InHiveControl	InHiveControl	CH11	2012	Y	0.122	39	29	11
1	InHiveControl	InHiveControl	CH11	2012	Y	0.1195	18	30	3
1	InHiveControl	InHiveControl	CH11	2012	Y	0.1145	22	8	4
1	InHiveControl	InHiveControl	CH11	2012	Y	0.1111	9	27	1
1	InHiveControl	InHiveControl	CH11	2012	Y	0.1309	26	8	9
1	InHiveControl	InHiveControl	CH11	2012	Y	0.1145	50	22	8
1	InHiveControl	InHiveControl	GH10	2012	Y	0.1077	27	14	2
1	InHiveControl	InHiveControl	GH10	2012	Y	0.1173	33	36	2
1	InHiveControl	InHiveControl	GH10	2012	Y	0.1138	32	22	8
1	InHiveControl	InHiveControl	GH10	2012	Y	0.1148	30	28	2
1	InHiveControl	InHiveControl	GH10	2012	Y	0.1006	39	26	12
1	InHiveControl	InHiveControl	GH10	2012	Y	0.1165	40	25	11
1	InHiveControl	InHiveControl	GH10	2012	Y	0.0941	48	28	10
1	InHiveControl	InHiveControl	GH10	2012	Y	0.1096	26	.	.
1	InHiveControl	InHiveControl	GH10	2012	Y	0.1079	32	29	5
1	InHiveControl	InHiveControl	GH10	2012	Y	0.1069	29	12	1
1	InHiveControl	InHiveControl	GH10	2012	Y	0.1038	36	12	12
1	InHiveControl	InHiveControl	GH10	2012	Y	0.113	31	22	4
1	InHiveControl	InHiveControl	GH10	2012	Y	0.1087	11	5	4
1	InHiveControl	InHiveControl	GH10	2012	Y	0.1123	38	23	10
1	InHiveControl	InHiveControl	GH10	2012	Y	0.1085	8	.	.
1	InHiveControl	InHiveControl	GH10	2012	Y	0.1008	6	.	.
1	InHiveControl	InHiveControl	GH10	2012	Y	0.1153	23	28	3
1	InHiveControl	InHiveControl	GH10	2012	Y	0.1092	15	8	7
1	InHiveControl	InHiveControl	GH10	2012	Y	0.107	10	.	.
1	InHiveControl	InHiveControl	GH10	2012	Y	0.1069	33	28	10
1	InHiveControl	InHiveControl	GH10	2012	Y	0.1083	11	11	2
1	InHiveControl	InHiveControl	GH10	2012	Y	0.1046	29	28	2
1	InHiveControl	InHiveControl	GH10	2012	Y	0.1085	29	20	4
1	InHiveControl	InHiveControl	GH10	2012	Y	0.102	22	15	4
1	InHiveControl	InHiveControl	GH10	2012	Y	0.1129	17	.	.
1	InHiveControl	InHiveControl	GH10	2012	Y	0.1126	13	.	.
1	InHiveControl	InHiveControl	GH10	2012	Y	0.1083	25	18	2
1	InHiveControl	InHiveControl	GH10	2012	Y	0.1105	41	5	7
1	InHiveControl	InHiveControl	GH10	2012	Y	0.0979	1	33	1
1	InHiveControl	InHiveControl	GH10	2012	Y	0.1126	27	13	5
1	InHiveControl	InHiveControl	GH10	2012	Y	0.1164	22	18	5
1	InHiveControl	InHiveControl	GH10	2012	Y	0.0994	39	25	11
1	InHiveControl	InHiveControl	GH10	2012	Y	0.1098	15	12	5
1	InHiveControl	InHiveControl	GH10	2012	Y	0.1124	32	25	6
1	InHiveControl	InHiveControl	GH10	2012	Y	0.1064	32	5	3
1	InHiveControl	InHiveControl	GH10	2012	Y	0.1057	14	.	.
1	InHiveControl	InHiveControl	GH10	2012	Y	0.1111	2	.	.
1	InHiveControl	InHiveControl	GH10	2012	Y	0.0969	6	.	.
1	InHiveControl	InHiveControl	GH10	2012	Y	0.1107	29	28	4
1	InHiveControl	InHiveControl	GH10	2012	Y	0.1102	37	22	2
1	InHiveControl	InHiveControl	GH10	2012	Y	0.0986	8	8	2
1	InHiveControl	InHiveControl	GH10	2012	Y	0.0964	37	5	3
1	InHiveControl	InHiveControl	GH10	2012	Y	0.1009	8	5	1
1	InHiveControl	InHiveControl	GH10	2012	Y	0.1078	29	9	2
1	InHiveControl	InHiveControl	GH10	2012	Y	0.1108	29	27	4
1	InHiveControl	InHiveControl	GH10	2012	Y	0.1125	31	22	3
1	InHiveControl	InHiveControl	GH10	2012	Y	0.1191	30	39	2
1	InHiveControl	InHiveControl	GH10	2012	Y	0.1087	36	32	2
1	InHiveControl	InHiveControl	GH10	2012	Y	0.1006	33	39	2
1	InHiveControl	InHiveControl	GH10	2012	Y	0.1096	26	14	6
1	InHiveControl	InHiveControl	GH10	2012	Y	0.0948	26	25	1
1	InHiveControl	InHiveControl	GH10	2012	Y	0.1105	40	26	8
1	InHiveControl	InHiveControl	GH10	2012	Y	0.1173	17	15	3
1	InHiveControl	InHiveControl	GH10	2012	Y	0.1092	37	14	8
1	InHiveControl	InHiveControl	GH10	2012	Y	0.1056	26	3	1
1	InHiveControl	InHiveControl	GH10	2012	Y	0.1131	41	22	7
1	InHiveControl	InHiveControl	GH10	2012	Y	0.1058	8	.	.
1	InHiveControl	InHiveControl	GH10	2012	Y	0.1059	30	20	7
1	InHiveControl	InHiveControl	GH10	2012	Y	0.1076	41	28	5
1	InHiveControl	InHiveControl	GH10	2012	Y	0.0934	15	.	.
1	InHiveControl	InHiveControl	GH10	2012	Y	0.0932	23	16	4
1	InHiveControl	InHiveControl	GH10	2012	Y	0.1132	32	8	6
1	InHiveControl	InHiveControl	GH10	2012	Y	0.0974	7	.	.
1	InHiveControl	InHiveControl	GH10	2012	Y	0.0976	19	19	1
1	InHiveControl	InHiveControl	GH10	2012	Y	0.114	23	23	3
1	InHiveControl	InHiveControl	GH10	2012	Y	0.0903	13	8	2
1	InHiveControl	InHiveControl	GH10	2012	Y	0.1134	23	14	3
1	InHiveControl	InHiveControl	GH10	2012	Y	0.1138	25	8	10
1	InHiveControl	InHiveControl	GH10	2012	Y	0.0946	5	.	.
1	InHiveControl	InHiveControl	GH10	2012	Y	0.1186	22	16	7
1	InHiveControl	InHiveControl	GH10	2012	Y	0.099	25	14	6
1	InHiveControl	InHiveControl	GH10	2012	Y	0.1115	24	17	4
1	InHiveControl	InHiveControl	GH10	2012	Y	0.0834	30	13	11
1	InHiveControl	InHiveControl	GH10	2012	Y	0.0975	25	16	3
1	InHiveControl	InHiveControl	GH10	2012	Y	0.1081	7	.	.
1	InHiveControl	InHiveControl	GH10	2012	Y	0.0956	1	.	.
1	InHiveControl	InHiveControl	GH10	2012	Y	0.1135	4	.	.
1	InHiveControl	InHiveControl	GH10	2012	Y	0.0969	31	19	5
1	InHiveControl	InHiveControl	GH10	2012	Y	0.0909	35	8	10
1	InHiveControl	InHiveControl	GH10	2012	Y	0.1002	8	.	.
1	InHiveControl	InHiveControl	GH10	2012	Y	0.0982	4	.	.
1	InHiveControl	InHiveControl	GH10	2012	Y	0.1123	31	13	10
1	InHiveControl	InHiveControl	GH10	2012	Y	0.104	20	20	2
1	InHiveControl	InHiveControl	GH10	2012	Y	0.0907	18	17	7
1	InHiveControl	InHiveControl	GH10	2012	Y	0.1109	17	24	3
1	InHiveControl	InHiveControl	GH10	2012	Y	0.0973	23	13	6
1	InHiveControl	InHiveControl	GH10	2012	Y	0.0976	35	14	4
1	InHiveControl	InHiveControl	GH10	2012	Y	0.1178	3	.	.
1	InHiveControl	InHiveControl	GH10	2012	Y	0.1125	29	22	9
1	InHiveControl	InHiveControl	GH10	2012	Y	0.0979	24	13	8
1	InHiveControl	InHiveControl	GH10	2012	Y	0.107	10	8	2
1	InHiveControl	InHiveControl	GH10	2012	Y	0.0913	23	13	5
1	InHiveControl	InHiveControl	GH10	2012	Y	0.0937	23	22	12
1	InHiveControl	InHiveControl	GH10	2012	Y	0.1163	23	13	8
1	InHiveControl	InHiveControl	GH10	2012	Y	0.0932	10	.	.
1	InHiveControl	InHiveControl	GH10	2012	Y	0.102	5	23	1
1	InHiveControl	InHiveControl	GH10	2012	Y	0.1076	54	27	11
1	InHiveControl	InHiveControl	GH10	2012	Y	0.1123	30	29	3
1	InHiveControl	InHiveControl	GH10	2012	Y	0.0991	31	23	7
1	InHiveControl	InHiveControl	GH10	2012	Y	0.0987	27	17	5
1	InHiveControl	InHiveControl	GH10	2012	Y	0.0977	29	13	12
1	InHiveControl	InHiveControl	GH10	2012	Y	0.1187	4	.	.
1	InHiveControl	InHiveControl	GH10	2012	Y	0.1106	17	4	10
1	InHiveControl	InHiveControl	GH10	2012	Y	0.1078	12	8	6
1	InHiveControl	InHiveControl	GH10	2012	Y	0.1201	8	17	1
1	InHiveControl	InHiveControl	GH10	2012	Y	0.1212	23	6	3
1	InHiveControl	InHiveControl	GH10	2012	Y	0.0976	17	.	.
1	InHiveControl	InHiveControl	GH10	2012	Y	0.114	41	27	16
1	InHiveControl	InHiveControl	GH10	2012	Y	0.1041	23	13	3
1	InHiveControl	InHiveControl	GH10	2012	Y	0.1017	21	13	5
1	InHiveControl	InHiveControl	GH10	2012	Y	0.0986	20	14	3
1	InHiveControl	InHiveControl	GH10	2012	Y	0.1129	17	.	.
1	InHiveControl	InHiveControl	GH10	2012	Y	0.1029	23	4	5
1	InHiveControl	InHiveControl	GH10	2012	Y	0.105	22	19	6
1	InHiveControl	InHiveControl	GH10	2012	Y	0.1	11	8	3
1	InHiveControl	InHiveControl	GH10	2012	Y	0.0985	5	.	.
1	InHiveControl	InHiveControl	GH10	2012	Y	0.095	33	17	8
1	InHiveControl	InHiveControl	GH10	2012	Y	0.1077	33	23	9
1	InHiveControl	InHiveControl	GH10	2012	Y	0.1008	11	13	1
1	InHiveControl	InHiveControl	GH10	2012	Y	0.1068	11	9	1
1	InHiveControl	InHiveControl	GH10	2012	Y	0.1095	16	9	5
1	InHiveControl	InHiveControl	GH10	2012	Y	0.0913	25	19	3
1	InHiveControl	InHiveControl	GH10	2012	Y	0.0944	6	.	.
1	InHiveControl	InHiveControl	GH10	2012	Y	0.1063	32	16	8
1	InHiveControl	InHiveControl	GH10	2012	Y	0.0942	17	13	5
1	InHiveControl	InHiveControl	GH10	2012	Y	0.1002	12	8	2
1	InHiveControl	InHiveControl	GH10	2012	Y	0.1177	4	.	.
1	InHiveControl	InHiveControl	GH10	2012	Y	0.1062	4	.	.
1	InHiveControl	InHiveControl	GH10	2012	Y	0.1089	6	4	2
1	InHiveControl	InHiveControl	GH10	2012	Y	0.1008	23	8	3
1	InHiveControl	InHiveControl	GH10	2012	Y	0.098	9	10	2
1	InHiveControl	InHiveControl	GH10	2012	Y	0.1067	22	14	3
1	InHiveControl	InHiveControl	GH10	2012	Y	0.1008	17	17	3
1	InHiveControl	InHiveControl	GH10	2012	Y	0.101	11	13	3
1	InHiveControl	InHiveControl	GH10	2012	Y	0.1127	6	13	1
1	InHiveControl	InHiveControl	GH10	2012	Y	0.1126	23	13	5
1	InHiveControl	InHiveControl	GH10	2012	Y	0.1025	6	.	.
1	InHiveControl	InHiveControl	GH10	2012	Y	0.1073	4	.	.
1	InHiveControl	InHiveControl	GH10	2012	Y	0.1178	32	14	4
1	InHiveControl	InHiveControl	GH10	2012	Y	0.1123	11	11	2
1	InHiveControl	InHiveControl	GH10	2012	Y	0.0994	4	.	.
1	InHiveControl	InHiveControl	GH10	2012	Y	0.0978	8	22	1
1	InHiveControl	InHiveControl	GH10	2012	Y	0.0984	21	.	.
1	InHiveControl	InHiveControl	GH10	2012	Y	0.1102	14	14	5
1	InHiveControl	InHiveControl	GH10	2012	Y	0.1091	7	30	1
1	InHiveControl	InHiveControl	GH10	2012	Y	0.1022	14	4	2
1	InHiveControl	InHiveControl	GH10	2012	Y	0.0951	7	20	2
1	InHiveControl	InHiveControl	GH10	2012	Y	0.1212	26	7	3
1	InHiveControl	InHiveControl	GH10	2012	Y	0.1037	29	19	8
1	InHiveControl	InHiveControl	GH10	2012	Y	0.1096	7	.	.
1	InHiveControl	InHiveControl	GH10	2012	Y	0.1044	7	.	.
1	InHiveControl	InHiveControl	GH10	2012	Y	0.1213	11	.	.
1	InHiveControl	InHiveControl	GH10	2012	Y	0.1052	8	8	4
1	InHiveControl	InHiveControl	GH10	2012	Y	0.1084	7	.	.
1	InHiveControl	InHiveControl	GH10	2012	Y	0.0963	29	27	2
1	NutritionStressed	NutritionStressed	CH10	2012	Y	0.0702	10	.	.
1	NutritionStressed	NutritionStressed	CH10	2012	Y	0.0893	30	28	2
1	NutritionStressed	NutritionStressed	CH10	2012	Y	0.0773	19	26	1
1	NutritionStressed	NutritionStressed	CH10	2012	Y	0.0838	16	.	.
1	NutritionStressed	NutritionStressed	CH10	2012	Y	0.0733	24	12	2
1	NutritionStressed	NutritionStressed	CH10	2012	Y	0.0805	5	.	.
1	NutritionStressed	NutritionStressed	CH10	2012	Y	0.0901	36	27	9
1	NutritionStressed	NutritionStressed	CH10	2012	Y	0.0735	29	17	5
1	NutritionStressed	NutritionStressed	CH10	2012	Y	0.0888	25	.	.
1	NutritionStressed	NutritionStressed	CH10	2012	Y	0.0808	11	7	2
1	NutritionStressed	NutritionStressed	CH10	2012	Y	0.08	9	.	.
1	NutritionStressed	NutritionStressed	CH10	2012	Y	0.0588	32	.	.
1	NutritionStressed	NutritionStressed	CH10	2012	Y	0.0739	19	.	.
1	NutritionStressed	NutritionStressed	CH10	2012	Y	0.0767	27	32	1
1	NutritionStressed	NutritionStressed	CH10	2012	Y	0.0665	5	.	.
1	NutritionStressed	NutritionStressed	CH10	2012	Y	0.0758	26	23	2
1	NutritionStressed	NutritionStressed	CH10	2012	Y	0.0782	36	23	2
1	NutritionStressed	NutritionStressed	CH10	2012	Y	0.0741	21	16	4
1	NutritionStressed	NutritionStressed	CH10	2012	Y	0.0798	31	28	6
1	NutritionStressed	NutritionStressed	CH10	2012	Y	0.0786	36	24	5
1	NutritionStressed	NutritionStressed	CH10	2012	Y	0.079	36	30	7
1	NutritionStressed	NutritionStressed	CH10	2012	Y	0.0734	5	32	3
1	NutritionStressed	NutritionStressed	CH10	2012	Y	0.077	29	32	1
1	NutritionStressed	NutritionStressed	CH10	2012	Y	0.0872	42	31	11
1	NutritionStressed	NutritionStressed	CH10	2012	Y	0.0857	32	17	6
1	NutritionStressed	NutritionStressed	CH10	2012	Y	0.0752	7	32	1
1	NutritionStressed	NutritionStressed	CH10	2012	Y	0.0686	28	17	2
1	NutritionStressed	NutritionStressed	CH10	2012	Y	0.0799	36	23	6
1	NutritionStressed	NutritionStressed	CH10	2012	Y	0.0666	29	.	.
1	NutritionStressed	NutritionStressed	CH10	2012	Y	0.0775	39	27	7
1	NutritionStressed	NutritionStressed	CH10	2012	Y	0.0793	7	.	.
1	NutritionStressed	NutritionStressed	CH10	2012	Y	0.0703	8	.	.
1	NutritionStressed	NutritionStressed	CH10	2012	Y	0.069	21	16	2
1	NutritionStressed	NutritionStressed	CH10	2012	Y	0.0695	7	33	2
1	NutritionStressed	NutritionStressed	CH10	2012	Y	0.0822	4	.	.
1	NutritionStressed	NutritionStressed	CH10	2012	Y	0.077	45	30	10
1	NutritionStressed	NutritionStressed	CH10	2012	Y	0.076	32	16	9
1	NutritionStressed	NutritionStressed	CH10	2012	Y	0.0956	2	.	.
1	NutritionStressed	NutritionStressed	CH10	2012	Y	0.0761	13	.	.
1	NutritionStressed	NutritionStressed	CH10	2012	Y	0.0837	39	30	4
1	NutritionStressed	NutritionStressed	CH10	2012	Y	0.1	2	.	.
1	NutritionStressed	NutritionStressed	CH10	2012	Y	0.0786	4	.	.
1	NutritionStressed	NutritionStressed	CH10	2012	Y	0.0659	8	.	.
1	NutritionStressed	NutritionStressed	CH10	2012	Y	0.0856	2	.	.
1	NutritionStressed	NutritionStressed	CH10	2012	Y	0.0964	37	25	5
1	NutritionStressed	NutritionStressed	CH10	2012	Y	0.0943	4	.	.
1	NutritionStressed	NutritionStressed	CH10	2012	Y	0.0755	2	.	.
1	NutritionStressed	NutritionStressed	CH10	2012	Y	0.0989	3	.	.
1	NutritionStressed	NutritionStressed	CH10	2012	Y	0.0957	3	.	.
1	NutritionStressed	NutritionStressed	CH10	2012	Y	0.0855	3	37	1
1	NutritionStressed	NutritionStressed	CH10	2012	Y	0.0734	8	.	.
1	NutritionStressed	NutritionStressed	CH10	2012	Y	0.0735	6	11	1
1	NutritionStressed	NutritionStressed	CH10	2012	Y	0.0808	39	.	.
1	NutritionStressed	NutritionStressed	CH10	2012	Y	0.0707	38	.	.
1	NutritionStressed	NutritionStressed	CH10	2012	Y	0.0872	41	.	.
1	NutritionStressed	NutritionStressed	CH10	2012	Y	0.0901	38	.	.
1	NutritionStressed	NutritionStressed	CH10	2012	Y	0.076	41	.	.
1	NutritionStressed	NutritionStressed	CH10	2012	Y	0.0809	41	.	.
1	NutritionStressed	NutritionStressed	CH10	2012	Y	0.0821	25	.	.
1	NutritionStressed	NutritionStressed	CH10	2012	Y	0.0756	16	40	1
1	NutritionStressed	NutritionStressed	CH10	2012	Y	0.0813	37	.	.
1	NutritionStressed	NutritionStressed	CH10	2012	Y	0.0802	8	.	.
1	NutritionStressed	NutritionStressed	CH10	2012	Y	0.0808	8	.	.
1	NutritionStressed	NutritionStressed	CH10	2012	Y	0.0822	38	.	.
1	NutritionStressed	NutritionStressed	CH10	2012	Y	0.0944	38	.	.
1	NutritionStressed	NutritionStressed	CH10	2012	Y	0.0936	38	.	.
1	NutritionStressed	NutritionStressed	CH10	2012	Y	0.0708	39	27	2
1	NutritionStressed	NutritionStressed	CH10	2012	Y	0.0777	41	.	.
1	NutritionStressed	NutritionStressed	CH10	2012	Y	0.0743	7	8	2
1	NutritionStressed	NutritionStressed	CH10	2012	Y	0.0813	29	20	4
1	NutritionStressed	NutritionStressed	CH10	2012	Y	0.0987	4	.	.
1	NutritionStressed	NutritionStressed	CH10	2012	Y	0.084	38	24	1
1	NutritionStressed	NutritionStressed	CH10	2012	Y	0.0808	38	38	1
1	NutritionStressed	NutritionStressed	CH10	2012	Y	0.076	41	.	.
1	NutritionStressed	NutritionStressed	CH10	2012	Y	0.0838	31	16	9
1	NutritionStressed	NutritionStressed	CH10	2012	Y	0.0831	39	26	1
1	NutritionStressed	NutritionStressed	CH10	2012	Y	0.0808	38	.	.
1	NutritionStressed	NutritionStressed	CH10	2012	Y	0.0845	8	.	.
1	NutritionStressed	NutritionStressed	CH10	2012	Y	0.0858	39	.	.
1	NutritionStressed	NutritionStressed	CH10	2012	Y	0.0739	39	16	4
1	NutritionStressed	NutritionStressed	CH10	2012	Y	0.1019	38	.	.
1	NutritionStressed	NutritionStressed	CH10	2012	Y	0.0665	37	.	.
1	NutritionStressed	NutritionStressed	CH10	2012	Y	0.0988	8	8	1
1	NutritionStressed	NutritionStressed	CH10	2012	Y	0.0736	37	26	2
1	NutritionStressed	NutritionStressed	CH10	2012	Y	0.0993	10	9	1
1	NutritionStressed	NutritionStressed	CH10	2012	Y	0.0796	39	.	.
1	NutritionStressed	NutritionStressed	CH10	2012	Y	0.0755	38	.	.
1	NutritionStressed	NutritionStressed	CH10	2012	Y	0.0902	6	.	.
1	NutritionStressed	NutritionStressed	CH10	2012	Y	0.0904	2	.	.
1	NutritionStressed	NutritionStressed	CH10	2012	Y	0.0887	41	.	.
1	NutritionStressed	NutritionStressed	CH10	2012	Y	0.1016	10	.	.
1	NutritionStressed	NutritionStressed	CH10	2012	Y	0.0881	8	29	1
1	NutritionStressed	NutritionStressed	CH10	2012	Y	0.0853	8	.	.
1	NutritionStressed	NutritionStressed	CH10	2012	Y	0.0866	24	24	1
1	NutritionStressed	NutritionStressed	CH10	2012	Y	0.0834	28	6	14
1	NutritionStressed	NutritionStressed	CH10	2012	Y	0.0944	24	.	.
1	NutritionStressed	NutritionStressed	CH10	2012	Y	0.0741	34	.	.
1	NutritionStressed	NutritionStressed	CH10	2012	Y	0.0797	20	.	.
1	NutritionStressed	NutritionStressed	CH10	2012	Y	0.0725	34	31	3
1	NutritionStressed	NutritionStressed	CH10	2012	Y	0.0664	2	.	.
1	NutritionStressed	NutritionStressed	CH10	2012	Y	0.0799	9	.	.
1	NutritionStressed	NutritionStressed	CH10	2012	Y	0.0775	34	22	8
1	NutritionStressed	NutritionStressed	CH10	2012	Y	0.0689	3	.	.
1	NutritionStressed	NutritionStressed	CH10	2012	Y	0.079	26	37	1
1	NutritionStressed	NutritionStressed	CH10	2012	Y	0.0786	32	31	4
1	NutritionStressed	NutritionStressed	CH10	2012	Y	0.0943	6	43	1
1	NutritionStressed	NutritionStressed	CH10	2012	Y	0.0767	43	31	9
1	NutritionStressed	NutritionStressed	CH10	2012	Y	0.0749	39	29	7
1	NutritionStressed	NutritionStressed	CH10	2012	Y	0.0747	7	35	1
1	NutritionStressed	NutritionStressed	CH10	2012	Y	0.0806	39	32	5
1	NutritionStressed	NutritionStressed	CH10	2012	Y	0.0718	39	23	5
1	NutritionStressed	NutritionStressed	CH10	2012	Y	0.0864	18	7	5
1	NutritionStressed	NutritionStressed	CH10	2012	Y	0.0829	6	35	1
1	NutritionStressed	NutritionStressed	CH10	2012	Y	0.0807	28	27	3
1	NutritionStressed	NutritionStressed	CH10	2012	Y	0.0792	25	17	3
1	NutritionStressed	NutritionStressed	CH10	2012	Y	0.0669	7	27	1
1	NutritionStressed	NutritionStressed	CH10	2012	Y	0.087	33	30	5
1	NutritionStressed	NutritionStressed	CH10	2012	Y	0.0774	7	.	.
1	NutritionStressed	NutritionStressed	CH10	2012	Y	0.0893	4	5	1
1	NutritionStressed	NutritionStressed	CH10	2012	Y	0.0741	8	.	.
1	NutritionStressed	NutritionStressed	CH10	2012	Y	0.0795	24	26	3
1	NutritionStressed	NutritionStressed	CH10	2012	Y	0.0825	39	31	9
1	NutritionStressed	NutritionStressed	CH10	2012	Y	0.0722	32	29	4
1	NutritionStressed	NutritionStressed	CH10	2012	Y	0.0782	33	14	10
1	NutritionStressed	NutritionStressed	CH10	2012	Y	0.0794	45	31	9
1	NutritionStressed	NutritionStressed	CH10	2012	Y	0.086	7	.	.
1	NutritionStressed	NutritionStressed	CH10	2012	Y	0.0941	19	11	4
1	NutritionStressed	NutritionStressed	CH10	2012	Y	0.0796	1	.	.
1	NutritionStressed	NutritionStressed	CH10	2012	Y	0.0777	8	.	.
1	NutritionStressed	NutritionStressed	CH10	2012	Y	0.0811	33	32	2
1	NutritionStressed	NutritionStressed	CH10	2012	Y	0.0738	32	32	5
1	NutritionStressed	NutritionStressed	CH10	2012	Y	0.0822	41	16	11
1	NutritionStressed	NutritionStressed	CH10	2012	Y	0.077	23	35	1
1	NutritionStressed	NutritionStressed	CH10	2012	Y	0.0792	8	.	.
1	NutritionStressed	NutritionStressed	CH10	2012	Y	0.0652	5	.	.
1	NutritionStressed	NutritionStressed	CH10	2012	Y	0.0779	9	.	.
1	NutritionStressed	NutritionStressed	CH10	2012	Y	0.086	36	21	3
1	NutritionStressed	NutritionStressed	CH10	2012	Y	0.0762	28	28	4
1	NutritionStressed	NutritionStressed	CH10	2012	Y	0.0756	29	26	6
1	NutritionStressed	NutritionStressed	CH10	2012	Y	0.0805	40	31	9
1	NutritionStressed	NutritionStressed	CH10	2012	Y	0.0868	27	23	5
1	NutritionStressed	NutritionStressed	CH10	2012	Y	0.072	33	29	5
1	NutritionStressed	NutritionStressed	CH10	2012	Y	0.0688	47	29	6
1	NutritionStressed	NutritionStressed	CH10	2012	Y	0.0746	24	5	7
1	NutritionStressed	NutritionStressed	CH10	2012	Y	0.0835	31	23	5
1	NutritionStressed	NutritionStressed	CH10	2012	Y	0.0871	9	.	.
1	NutritionStressed	NutritionStressed	CH10	2012	Y	0.0729	7	.	.
1	NutritionStressed	NutritionStressed	CH10	2012	Y	0.0774	9	.	.
1	NutritionStressed	NutritionStressed	CH10	2012	Y	0.0759	33	17	5
1	NutritionStressed	NutritionStressed	CH10	2012	Y	0.0777	30	8	5
1	NutritionStressed	NutritionStressed	CH10	2012	Y	0.0802	10	39	1
1	NutritionStressed	NutritionStressed	CH10	2012	Y	0.0779	33	27	10
1	NutritionStressed	NutritionStressed	CH10	2012	Y	0.0753	25	26	1
1	NutritionStressed	NutritionStressed	CH10	2012	Y	0.0775	32	7	9
1	NutritionStressed	NutritionStressed	CH10	2012	Y	0.0605	2	.	.
1	NutritionStressed	NutritionStressed	CH10	2012	Y	0.0926	40	23	5
1	NutritionStressed	NutritionStressed	CH10	2012	Y	0.0722	4	.	.
1	NutritionStressed	NutritionStressed	CH10	2012	Y	0.0708	31	30	9
1	NutritionStressed	NutritionStressed	CH10	2012	Y	0.0793	10	7	2
1	NutritionStressed	NutritionStressed	CH10	2012	Y	0.085	33	26	2
1	NutritionStressed	NutritionStressed	CH10	2012	Y	0.0845	19	.	.
1	NutritionStressed	NutritionStressed	CH10	2012	Y	0.0684	1	32	1
1	NutritionStressed	NutritionStressed	CH10	2012	Y	0.0687	13	31	5
1	NutritionStressed	NutritionStressed	CH10	2012	Y	0.0926	42	41	4
1	NutritionStressed	NutritionStressed	CH10	2012	Y	0.0955	33	30	1
1	NutritionStressed	NutritionStressed	CH10	2012	Y	0.0722	33	16	13
1	NutritionStressed	NutritionStressed	CH10	2012	Y	0.0657	11	7	1
1	NutritionStressed	NutritionStressed	CH10	2012	Y	0.088	3	26	1
1	NutritionStressed	NutritionStressed	CH10	2012	Y	0.0807	7	.	.
1	NutritionStressed	NutritionStressed	CH10	2012	Y	0.0807	21	.	.
1	NutritionStressed	NutritionStressed	CH10	2012	Y	0.0654	18	.	.
1	NutritionStressed	NutritionStressed	CH10	2012	Y	0.0635	12	40	2
1	NutritionStressed	NutritionStressed	CH10	2012	Y	0.075	30	17	5
1	NutritionStressed	NutritionStressed	CH11	2012	Y	0.0838	40	6	1
1	NutritionStressed	NutritionStressed	CH11	2012	Y	0.0699	9	33	1
1	NutritionStressed	NutritionStressed	CH11	2012	Y	0.0703	30	12	9
1	NutritionStressed	NutritionStressed	CH11	2012	Y	0.0767	36	35	1
1	NutritionStressed	NutritionStressed	CH11	2012	Y	0.0757	28	.	.
1	NutritionStressed	NutritionStressed	CH11	2012	Y	0.0772	32	17	4
1	NutritionStressed	NutritionStressed	CH11	2012	Y	0.0838	34	12	16
1	NutritionStressed	NutritionStressed	CH11	2012	Y	0.0695	27	.	.
1	NutritionStressed	NutritionStressed	CH11	2012	Y	0.0792	7	.	.
1	NutritionStressed	NutritionStressed	CH11	2012	Y	0.0728	1	.	.
1	NutritionStressed	NutritionStressed	CH11	2012	Y	0.0817	28	18	1
1	NutritionStressed	NutritionStressed	CH11	2012	Y	0.0858	12	.	.
1	NutritionStressed	NutritionStressed	CH11	2012	Y	0.0832	12	.	.
1	NutritionStressed	NutritionStressed	CH11	2012	Y	0.0748	36	.	.
1	NutritionStressed	NutritionStressed	CH11	2012	Y	0.0776	5	.	.
1	NutritionStressed	NutritionStressed	CH11	2012	Y	0.0857	17	.	.
1	NutritionStressed	NutritionStressed	CH11	2012	Y	0.0877	36	22	8
1	NutritionStressed	NutritionStressed	CH11	2012	Y	0.077	26	28	1
1	NutritionStressed	NutritionStressed	CH11	2012	Y	0.0846	6	.	.
1	NutritionStressed	NutritionStressed	CH11	2012	Y	0.1003	35	22	7
1	NutritionStressed	NutritionStressed	CH11	2012	Y	0.0838	4	7	1
1	NutritionStressed	NutritionStressed	CH11	2012	Y	0.0718	31	.	.
1	NutritionStressed	NutritionStressed	CH11	2012	Y	0.0788	37	7	4
1	NutritionStressed	NutritionStressed	CH11	2012	Y	0.0741	26	.	.
1	NutritionStressed	NutritionStressed	CH11	2012	Y	0.0804	34	30	6
1	NutritionStressed	NutritionStressed	CH11	2012	Y	0.0828	24	10	4
1	NutritionStressed	NutritionStressed	CH11	2012	Y	0.0676	5	.	.
1	NutritionStressed	NutritionStressed	CH11	2012	Y	0.0751	9	.	.
1	NutritionStressed	NutritionStressed	CH11	2012	Y	0.0794	31	11	2
1	NutritionStressed	NutritionStressed	CH11	2012	Y	0.0778	35	10	10
1	NutritionStressed	NutritionStressed	CH11	2012	Y	0.0938	14	12	1
1	NutritionStressed	NutritionStressed	CH11	2012	Y	0.0932	34	29	5
1	NutritionStressed	NutritionStressed	CH11	2012	Y	0.0818	40	22	13
1	NutritionStressed	NutritionStressed	CH11	2012	Y	0.0955	35	30	3
1	NutritionStressed	NutritionStressed	CH11	2012	Y	0.083	4	6	1
1	NutritionStressed	NutritionStressed	CH11	2012	Y	0.0707	6	34	2
1	NutritionStressed	NutritionStressed	CH11	2012	Y	0.077	41	30	7
1	NutritionStressed	NutritionStressed	CH11	2012	Y	0.0858	36	30	4
1	NutritionStressed	NutritionStressed	CH11	2012	Y	0.0872	5	6	1
1	NutritionStressed	NutritionStressed	CH11	2012	Y	0.0803	8	36	1
1	NutritionStressed	NutritionStressed	CH11	2012	Y	0.0793	32	42	1
1	NutritionStressed	NutritionStressed	CH11	2012	Y	0.0796	33	32	2
1	NutritionStressed	NutritionStressed	CH11	2012	Y	0.073	29	.	.
1	NutritionStressed	NutritionStressed	CH11	2012	Y	0.0985	26	26	4
1	NutritionStressed	NutritionStressed	CH11	2012	Y	0.0768	35	30	4
1	NutritionStressed	NutritionStressed	CH11	2012	Y	0.0764	26	6	1
1	NutritionStressed	NutritionStressed	CH11	2012	Y	0.0791	16	.	.
1	NutritionStressed	NutritionStressed	CH11	2012	Y	0.0825	32	26	3
1	NutritionStressed	NutritionStressed	CH11	2012	Y	0.0839	35	31	2
1	NutritionStressed	NutritionStressed	CH11	2012	Y	0.0815	40	30	8
1	NutritionStressed	NutritionStressed	CH11	2012	Y	0.0826	22	10	4
1	NutritionStressed	NutritionStressed	CH11	2012	Y	0.0777	43	26	9
1	NutritionStressed	NutritionStressed	CH11	2012	Y	0.0648	6	.	.
1	NutritionStressed	NutritionStressed	CH11	2012	Y	0.0818	15	.	.
1	NutritionStressed	NutritionStressed	CH11	2012	Y	0.0707	3	.	.
1	NutritionStressed	NutritionStressed	CH11	2012	Y	0.082	14	10	1
1	NutritionStressed	NutritionStressed	CH11	2012	Y	0.0754	50	30	10
1	NutritionStressed	NutritionStressed	CH11	2012	Y	0.0702	35	25	4
1	NutritionStressed	NutritionStressed	CH11	2012	Y	0.0692	32	.	.
1	NutritionStressed	NutritionStressed	CH11	2012	Y	0.0808	26	12	2
1	NutritionStressed	NutritionStressed	CH11	2012	Y	0.0746	6	.	.
1	NutritionStressed	NutritionStressed	CH11	2012	Y	0.08	26	26	3
1	NutritionStressed	NutritionStressed	CH11	2012	Y	0.0841	8	.	.
1	NutritionStressed	NutritionStressed	CH11	2012	Y	0.086	35	28	8
1	NutritionStressed	NutritionStressed	CH11	2012	Y	0.086	34	30	4
1	NutritionStressed	NutritionStressed	CH11	2012	Y	0.0841	34	22	5
1	NutritionStressed	NutritionStressed	CH11	2012	Y	0.0833	29	28	2
1	NutritionStressed	NutritionStressed	CH11	2012	Y	0.0942	29	8	2
1	NutritionStressed	NutritionStressed	CH11	2012	Y	0.0885	17	.	.
1	NutritionStressed	NutritionStressed	CH11	2012	Y	0.0744	8	.	.
1	NutritionStressed	NutritionStressed	CH11	2012	Y	0.0707	3	.	.
1	NutritionStressed	NutritionStressed	CH11	2012	Y	0.0784	36	34	1
1	NutritionStressed	NutritionStressed	CH11	2012	Y	0.0693	13	.	.
1	NutritionStressed	NutritionStressed	CH11	2012	Y	0.0725	19	.	.
1	NutritionStressed	NutritionStressed	CH11	2012	Y	0.0826	31	.	.
1	NutritionStressed	NutritionStressed	CH11	2012	Y	0.0753	4	25	1
1	NutritionStressed	NutritionStressed	CH11	2012	Y	0.076	10	.	.
1	NutritionStressed	NutritionStressed	CH11	2012	Y	0.0774	34	29	5
1	NutritionStressed	NutritionStressed	CH11	2012	Y	0.0746	21	30	3
1	NutritionStressed	NutritionStressed	CH11	2012	Y	0.0798	34	16	4
1	NutritionStressed	NutritionStressed	CH11	2012	Y	0.0833	42	30	3
1	NutritionStressed	NutritionStressed	CH11	2012	Y	0.0804	34	36	4
1	NutritionStressed	NutritionStressed	CH11	2012	Y	0.0809	39	15	12
1	NutritionStressed	NutritionStressed	CH11	2012	Y	0.0945	9	22	1
1	NutritionStressed	NutritionStressed	CH11	2012	Y	0.0787	24	.	.
1	NutritionStressed	NutritionStressed	CH11	2012	Y	0.0773	13	.	.
1	NutritionStressed	NutritionStressed	CH11	2012	Y	0.0789	19	28	2
1	NutritionStressed	NutritionStressed	CH11	2012	Y	0.0704	3	.	.
1	NutritionStressed	NutritionStressed	CH11	2012	Y	0.0806	33	.	.
1	NutritionStressed	NutritionStressed	CH11	2012	Y	0.0739	26	30	2
1	NutritionStressed	NutritionStressed	CH11	2012	Y	0.0696	43	.	.
1	NutritionStressed	NutritionStressed	CH11	2012	Y	0.0908	36	.	.
1	NutritionStressed	NutritionStressed	CH11	2012	Y	0.0686	28	22	4
1	NutritionStressed	NutritionStressed	CH11	2012	Y	0.0725	5	.	.
1	NutritionStressed	NutritionStressed	CH11	2012	Y	0.078	26	.	.
1	NutritionStressed	NutritionStressed	CH11	2012	Y	0.0735	15	29	1
1	NutritionStressed	NutritionStressed	CH11	2012	Y	0.0853	34	25	5
1	NutritionStressed	NutritionStressed	CH11	2012	Y	0.0798	12	.	.
1	NutritionStressed	NutritionStressed	CH11	2012	Y	0.0822	33	30	3
1	NutritionStressed	NutritionStressed	CH11	2012	Y	0.0804	37	28	4
1	NutritionStressed	NutritionStressed	CH11	2012	Y	0.0736	36	4	1
1	NutritionStressed	NutritionStressed	CH11	2012	Y	0.0858	11	36	1
1	NutritionStressed	NutritionStressed	CH11	2012	Y	0.0818	37	28	8
1	NutritionStressed	NutritionStressed	CH11	2012	Y	0.0921	25	.	.
1	NutritionStressed	NutritionStressed	CH11	2012	Y	0.0737	8	.	.
1	NutritionStressed	NutritionStressed	CH11	2012	Y	0.077	32	20	10
1	NutritionStressed	NutritionStressed	CH11	2012	Y	0.0754	8	26	3
1	NutritionStressed	NutritionStressed	CH11	2012	Y	0.0713	31	.	.
1	NutritionStressed	NutritionStressed	CH11	2012	Y	0.0815	36	.	.
1	NutritionStressed	NutritionStressed	CH11	2012	Y	0.0643	44	22	7
1	NutritionStressed	NutritionStressed	CH11	2012	Y	0.057	8	.	.
1	NutritionStressed	NutritionStressed	CH11	2012	Y	0.0542	39	.	.
1	NutritionStressed	NutritionStressed	CH11	2012	Y	0.0648	3	.	.
1	NutritionStressed	NutritionStressed	CH11	2012	Y	0.1078	29	.	.
1	NutritionStressed	NutritionStressed	CH11	2012	Y	0.0667	36	32	2
1	NutritionStressed	NutritionStressed	CH11	2012	Y	0.0655	3	.	.
1	NutritionStressed	NutritionStressed	CH11	2012	Y	0.0801	2	.	.
1	NutritionStressed	NutritionStressed	GH10	2012	Y	0.0735	35	27	3
1	NutritionStressed	NutritionStressed	GH10	2012	Y	0.0705	26	41	2
1	NutritionStressed	NutritionStressed	GH10	2012	Y	0.0724	32	24	10
1	NutritionStressed	NutritionStressed	GH10	2012	Y	0.0743	5	39	1
1	NutritionStressed	NutritionStressed	GH10	2012	Y	0.0785	7	31	1
1	NutritionStressed	NutritionStressed	GH10	2012	Y	0.0706	3	26	1
1	NutritionStressed	NutritionStressed	GH10	2012	Y	0.06	13	5	4
1	NutritionStressed	NutritionStressed	GH10	2012	Y	0.0702	16	14	4
1	NutritionStressed	NutritionStressed	GH10	2012	Y	0.0703	7	.	.
1	NutritionStressed	NutritionStressed	GH10	2012	Y	0.0673	33	26	7
1	NutritionStressed	NutritionStressed	GH10	2012	Y	0.068	16	12	3
1	NutritionStressed	NutritionStressed	GH10	2012	Y	0.0683	32	25	5
1	NutritionStressed	NutritionStressed	GH10	2012	Y	0.0663	7	.	.
1	NutritionStressed	NutritionStressed	GH10	2012	Y	0.0729	26	9	1
1	NutritionStressed	NutritionStressed	GH10	2012	Y	0.0711	9	6	1
1	NutritionStressed	NutritionStressed	GH10	2012	Y	0.0689	26	15	4
1	NutritionStressed	NutritionStressed	GH10	2012	Y	0.0782	27	24	4
1	NutritionStressed	NutritionStressed	GH10	2012	Y	0.0702	33	32	1
1	NutritionStressed	NutritionStressed	GH10	2012	Y	0.0755	35	13	7
1	NutritionStressed	NutritionStressed	GH10	2012	Y	0.0706	26	.	.
1	NutritionStressed	NutritionStressed	GH10	2012	Y	0.0615	39	30	6
1	NutritionStressed	NutritionStressed	GH10	2012	Y	0.0659	30	9	1
1	NutritionStressed	NutritionStressed	GH10	2012	Y	0.0696	26	24	1
1	NutritionStressed	NutritionStressed	GH10	2012	Y	0.0675	31	.	.
1	NutritionStressed	NutritionStressed	GH10	2012	Y	0.0681	5	.	.
1	NutritionStressed	NutritionStressed	GH10	2012	Y	0.0708	46	.	.
1	NutritionStressed	NutritionStressed	GH10	2012	Y	0.0751	13	9	5
1	NutritionStressed	NutritionStressed	GH10	2012	Y	0.0658	24	20	3
1	NutritionStressed	NutritionStressed	GH10	2012	Y	0.0779	26	9	2
1	NutritionStressed	NutritionStressed	GH10	2012	Y	0.0813	35	24	10
1	NutritionStressed	NutritionStressed	GH10	2012	Y	0.0741	28	.	.
1	NutritionStressed	NutritionStressed	GH10	2012	Y	0.0756	22	26	1
1	NutritionStressed	NutritionStressed	GH10	2012	Y	0.0711	26	14	3
1	NutritionStressed	NutritionStressed	GH10	2012	Y	0.0639	2	27	1
1	NutritionStressed	NutritionStressed	GH10	2012	Y	0.0715	6	29	1
1	NutritionStressed	NutritionStressed	GH10	2012	Y	0.0714	26	33	1
1	NutritionStressed	NutritionStressed	GH10	2012	Y	0.0681	8	.	.
1	NutritionStressed	NutritionStressed	GH10	2012	Y	0.0719	5	41	1
1	NutritionStressed	NutritionStressed	GH10	2012	Y	0.071	24	.	.
1	NutritionStressed	NutritionStressed	GH10	2012	Y	0.0769	36	22	4
1	NutritionStressed	NutritionStressed	GH10	2012	Y	0.0671	30	31	7
1	NutritionStressed	NutritionStressed	GH10	2012	Y	0.0787	20	.	.
1	NutritionStressed	NutritionStressed	GH10	2012	Y	0.0707	33	6	15
1	NutritionStressed	NutritionStressed	GH10	2012	Y	0.0713	26	.	.
1	NutritionStressed	NutritionStressed	GH10	2012	Y	0.0784	26	.	.
1	NutritionStressed	NutritionStressed	GH10	2012	Y	0.0765	2	.	.
1	NutritionStressed	NutritionStressed	GH10	2012	Y	0.081	18	.	.
1	NutritionStressed	NutritionStressed	GH10	2012	Y	0.0892	25	22	3
1	NutritionStressed	NutritionStressed	GH10	2012	Y	0.077	25	15	6
1	NutritionStressed	NutritionStressed	GH10	2012	Y	0.0842	2	.	.
1	NutritionStressed	NutritionStressed	GH10	2012	Y	0.0798	13	23	6
1	NutritionStressed	NutritionStressed	GH10	2012	Y	0.0777	27	15	13
1	NutritionStressed	NutritionStressed	GH10	2012	Y	0.0759	18	30	1
1	NutritionStressed	NutritionStressed	GH10	2012	Y	0.0751	22	7	5
1	NutritionStressed	NutritionStressed	GH10	2012	Y	0.0661	26	23	6
1	NutritionStressed	NutritionStressed	GH10	2012	Y	0.0799	24	22	4
1	NutritionStressed	NutritionStressed	GH10	2012	Y	0.0806	20	20	6
1	NutritionStressed	NutritionStressed	GH10	2012	Y	0.0758	35	14	6
1	NutritionStressed	NutritionStressed	GH10	2012	Y	0.0672	26	.	.
1	NutritionStressed	NutritionStressed	GH10	2012	Y	0.0664	33	38	5
1	NutritionStressed	NutritionStressed	GH10	2012	Y	0.0852	33	24	2
1	NutritionStressed	NutritionStressed	GH10	2012	Y	0.0684	5	27	1
1	NutritionStressed	NutritionStressed	GH10	2012	Y	0.0776	8	.	.
1	NutritionStressed	NutritionStressed	GH10	2012	Y	0.0762	32	28	6
1	NutritionStressed	NutritionStressed	GH10	2012	Y	0.0828	31	28	5
1	NutritionStressed	NutritionStressed	GH10	2012	Y	0.0699	35	10	5
1	NutritionStressed	NutritionStressed	GH10	2012	Y	0.079	36	12	13
1	NutritionStressed	NutritionStressed	GH10	2012	Y	0.0761	29	22	5
1	NutritionStressed	NutritionStressed	GH10	2012	Y	0.0765	32	29	5
1	NutritionStressed	NutritionStressed	GH10	2012	Y	0.0862	5	.	.
1	NutritionStressed	NutritionStressed	GH10	2012	Y	0.0793	30	15	3
1	NutritionStressed	NutritionStressed	GH10	2012	Y	0.0696	26	24	1
1	NutritionStressed	NutritionStressed	GH10	2012	Y	0.0805	30	15	1
1	NutritionStressed	NutritionStressed	GH10	2012	Y	0.0825	25	31	1
1	NutritionStressed	NutritionStressed	GH10	2012	Y	0.0775	26	14	1
1	NutritionStressed	NutritionStressed	GH10	2012	Y	0.0778	23	33	1
1	NutritionStressed	NutritionStressed	GH10	2012	Y	0.0796	35	15	10
1	NutritionStressed	NutritionStressed	GH10	2012	Y	0.0746	11	27	1
1	NutritionStressed	NutritionStressed	GH10	2012	Y	0.0744	17	11	1
1	NutritionStressed	NutritionStressed	GH10	2012	Y	0.0808	11	.	.
1	NutritionStressed	NutritionStressed	GH10	2012	Y	0.0695	22	17	1
1	NutritionStressed	NutritionStressed	GH10	2012	Y	0.0748	9	11	1
1	NutritionStressed	NutritionStressed	GH10	2012	Y	0.0661	42	33	8
1	NutritionStressed	NutritionStressed	GH10	2012	Y	0.0756	25	17	2
1	NutritionStressed	NutritionStressed	GH10	2012	Y	0.0693	4	.	.
1	NutritionStressed	NutritionStressed	GH10	2012	Y	0.0666	22	13	4
1	NutritionStressed	NutritionStressed	GH10	2012	Y	0.0616	7	6	2
1	NutritionStressed	NutritionStressed	GH10	2012	Y	0.0752	17	.	.
1	NutritionStressed	NutritionStressed	GH10	2012	Y	0.0689	7	.	.
1	NutritionStressed	NutritionStressed	GH10	2012	Y	0.0795	6	.	.
1	NutritionStressed	NutritionStressed	GH10	2012	Y	0.0779	4	.	.
1	NutritionStressed	NutritionStressed	GH10	2012	Y	0.0746	4	.	.
1	NutritionStressed	NutritionStressed	GH10	2012	Y	0.0665	4	.	.
1	NutritionStressed	NutritionStressed	GH10	2012	Y	0.0666	14	9	2
1	NutritionStressed	NutritionStressed	GH10	2012	Y	0.0719	4	.	.
1	NutritionStressed	NutritionStressed	GH10	2012	Y	0.0737	17	14	5
1	NutritionStressed	NutritionStressed	GH10	2012	Y	0.0737	17	.	.
1	NutritionStressed	NutritionStressed	GH10	2012	Y	0.0714	17	8	4
1	NutritionStressed	NutritionStressed	GH10	2012	Y	0.0762	21	17	4
1	NutritionStressed	NutritionStressed	GH10	2012	Y	0.0738	6	.	.
1	NutritionStressed	NutritionStressed	GH10	2012	Y	0.0711	29	27	6
1	NutritionStressed	NutritionStressed	GH10	2012	Y	0.0812	17	4	2
1	NutritionStressed	NutritionStressed	GH10	2012	Y	0.0792	26	20	1
1	NutritionStressed	NutritionStressed	GH10	2012	Y	0.0638	25	16	1
1	NutritionStressed	NutritionStressed	GH10	2012	Y	0.0797	8	.	.
1	NutritionStressed	NutritionStressed	GH10	2012	Y	0.0689	20	13	3
1	NutritionStressed	NutritionStressed	GH10	2012	Y	0.079	25	22	2
1	NutritionStressed	NutritionStressed	GH10	2012	Y	0.0703	27	26	3
1	NutritionStressed	NutritionStressed	GH10	2012	Y	0.0699	11	14	1
1	NutritionStressed	NutritionStressed	GH10	2012	Y	0.0698	3	.	.
1	NutritionStressed	NutritionStressed	GH10	2012	Y	0.0625	10	.	.
1	NutritionStressed	NutritionStressed	GH10	2012	Y	0.0699	7	.	.
1	NutritionStressed	NutritionStressed	GH10	2012	Y	0.0673	17	.	.
1	NutritionStressed	NutritionStressed	GH10	2012	Y	0.0731	6	.	.
1	NutritionStressed	NutritionStressed	GH10	2012	Y	0.0711	22	17	2
1	NutritionStressed	NutritionStressed	GH10	2012	Y	0.0798	17	10	3
1	NutritionStressed	NutritionStressed	GH10	2012	Y	0.0748	30	16	6
1	NutritionStressed	NutritionStressed	GH10	2012	Y	0.0666	17	.	.
1	NutritionStressed	NutritionStressed	GH10	2012	Y	0.073	5	.	.
1	NutritionStressed	NutritionStressed	GH10	2012	Y	0.0668	6	4	2
1	NutritionStressed	NutritionStressed	GH10	2012	Y	0.057	8	8	1
1	NutritionStressed	NutritionStressed	GH10	2012	Y	0.0692	14	.	.
1	NutritionStressed	NutritionStressed	GH10	2012	Y	0.0715	13	.	.
1	NutritionStressed	NutritionStressed	GH10	2012	Y	0.0774	4	.	.
1	NutritionStressed	NutritionStressed	GH10	2012	Y	0.0736	32	7	7
1	NutritionStressed	NutritionStressed	GH10	2012	Y	0.0671	7	.	.
1	NutritionStressed	NutritionStressed	GH10	2012	Y	0.0645	32	22	6
1	NutritionStressed	NutritionStressed	GH10	2012	Y	0.0709	7	.	.
1	NutritionStressed	NutritionStressed	GH10	2012	Y	0.0733	4	.	.
1	NutritionStressed	NutritionStressed	GH10	2012	Y	0.0784	6	.	.
1	NutritionStressed	NutritionStressed	GH10	2012	Y	0.0716	19	13	5
1	NutritionStressed	NutritionStressed	GH10	2012	Y	0.0614	25	17	2
1	NutritionStressed	NutritionStressed	GH10	2012	Y	0.0711	23	9	8
1	NutritionStressed	NutritionStressed	GH10	2012	Y	0.0685	17	.	.
1	NutritionStressed	NutritionStressed	GH10	2012	Y	0.0756	7	.	.
1	NutritionStressed	NutritionStressed	GH10	2012	Y	0.0628	6	.	.
1	NutritionStressed	NutritionStressed	GH10	2012	Y	0.0785	14	13	2
1	NutritionStressed	NutritionStressed	GH10	2012	Y	0.0786	23	6	7
1	NutritionStressed	NutritionStressed	GH10	2012	Y	0.0759	12	8	3
1	NutritionStressed	NutritionStressed	GH10	2012	Y	0.0787	31	22	7
1	NutritionStressed	NutritionStressed	GH10	2012	Y	0.069	20	7	3
1	NutritionStressed	NutritionStressed	GH10	2012	Y	0.0721	25	4	7
1	NutritionStressed	NutritionStressed	GH10	2012	Y	0.0801	9	7	4
1	NutritionStressed	NutritionStressed	GH10	2012	Y	0.068	22	7	1
1	NutritionStressed	NutritionStressed	GH10	2012	Y	0.0733	20	22	2
1	NutritionStressed	NutritionStressed	GH10	2012	Y	0.0772	23	14	2
1	NutritionStressed	NutritionStressed	GH10	2012	Y	0.0693	7	.	.
1	NutritionStressed	NutritionStressed	GH10	2012	Y	0.0721	6	.	.
1	NutritionStressed	NutritionStressed	GH10	2012	Y	0.0672	8	5	2
1	NutritionStressed	NutritionStressed	GH10	2012	Y	0.0669	12	10	4
1	NutritionStressed	NutritionStressed	GH10	2012	Y	0.0769	3	.	.
1	NutritionStressed	NutritionStressed	GH10	2012	Y	0.0647	4	.	.
1	NutritionStressed	NutritionStressed	GH10	2012	Y	0.0724	28	11	8
1	NutritionStressed	NutritionStressed	GH10	2012	Y	0.0599	4	17	1
1	NutritionStressed	NutritionStressed	GH10	2012	Y	0.0706	26	6	9
1	NutritionStressed	NutritionStressed	GH10	2012	Y	0.0644	25	14	6
1	NutritionStressed	NutritionStressed	GH10	2012	Y	0.0723	22	19	5
1	NutritionStressed	NutritionStressed	GH10	2012	Y	0.0756	8	10	2
1	NutritionStressed	NutritionStressed	GH10	2012	Y	0.0753	23	13	7
1	NutritionStressed	NutritionStressed	GH10	2012	Y	0.0664	20	6	6
1	NutritionStressed	NutritionStressed	GH10	2012	Y	0.0769	17	8	5
1	NutritionStressed	NutritionStressed	GH10	2012	Y	0.0767	4	.	.
1	NutritionStressed	NutritionStressed	GH10	2012	Y	0.0693	30	9	10
1	NutritionStressed	NutritionStressed	GH10	2012	Y	0.0792	27	14	3
1	NutritionStressed	NutritionStressed	GH10	2012	Y	0.0741	43	24	9
1	NutritionStressed	NutritionStressed	GH10	2012	Y	0.0715	25	14	4
1	NutritionStressed	NutritionStressed	GH10	2012	Y	0.076	11	.	.
1	NutritionStressed	NutritionStressed	GH10	2012	Y	0.0718	9	6	3
1	NutritionStressed	NutritionStressed	GH10	2012	Y	0.0658	14	8	1
1	NutritionStressed	NutritionStressed	GH10	2012	Y	0.0728	26	13	8
1	NutritionStressed	NutritionStressed	GH10	2012	Y	0.0789	25	13	1
1	NutritionStressed	NutritionStressed	GH10	2012	Y	0.0645	19	17	2
1	NutritionStressed	NutritionStressed	GH10	2012	Y	0.0712	30	4	12
1	NutritionStressed	NutritionStressed	GH10	2012	Y	0.0617	8	.	.
1	NutritionStressed	NutritionStressed	GH10	2012	Y	0.0718	15	13	4
2	IncubatorControl	IncubatorControl	OnlyColony	2013	Y	0.0845	4	.	.
2	IncubatorControl	IncubatorControl	OnlyColony	2013	Y	0.0816	22	10	8
2	IncubatorControl	IncubatorControl	OnlyColony	2013	Y	0.083	32	9	16
2	IncubatorControl	IncubatorControl	OnlyColony	2013	Y	0.0833	21	10	5
2	IncubatorControl	IncubatorControl	OnlyColony	2013	Y	0.0823	25	9	13
2	IncubatorControl	IncubatorControl	OnlyColony	2013	Y	0.0959	28	11	13
2	IncubatorControl	IncubatorControl	OnlyColony	2013	Y	0.0854	19	12	2
2	IncubatorControl	IncubatorControl	OnlyColony	2013	Y	0.1	17	17	1
2	IncubatorControl	IncubatorControl	OnlyColony	2013	Y	0.082	20	12	6
2	IncubatorControl	IncubatorControl	OnlyColony	2013	Y	0.0999	12	10	2
2	IncubatorControl	IncubatorControl	OnlyColony	2013	Y	0.0937	28	14	10
2	IncubatorControl	IncubatorControl	OnlyColony	2013	Y	0.0978	17	10	3
2	IncubatorControl	IncubatorControl	OnlyColony	2013	Y	0.0812	18	18	1
2	IncubatorControl	IncubatorControl	OnlyColony	2013	Y	0.0916	23	10	7
2	IncubatorControl	IncubatorControl	OnlyColony	2013	Y	0.0934	12	10	2
2	IncubatorControl	IncubatorControl	OnlyColony	2013	Y	0.0888	4	.	.
2	IncubatorControl	IncubatorControl	OnlyColony	2013	Y	0.093	14	12	1
2	IncubatorControl	IncubatorControl	OnlyColony	2013	Y	0.0927	12	.	.
2	IncubatorControl	IncubatorControl	OnlyColony	2013	Y	0.0928	23	23	1
2	IncubatorControl	IncubatorControl	OnlyColony	2013	Y	0.1011	7	.	.
2	IncubatorControl	IncubatorControl	OnlyColony	2013	Y	0.1002	3	.	.
2	IncubatorControl	IncubatorControl	OnlyColony	2013	Y	0.0909	14	9	5
2	IncubatorControl	IncubatorControl	OnlyColony	2013	Y	0.0815	19	10	5
2	IncubatorControl	IncubatorControl	OnlyColony	2013	Y	0.0979	10	9	2
2	IncubatorControl	IncubatorControl	OnlyColony	2013	Y	0.0867	22	11	8
2	IncubatorControl	IncubatorControl	OnlyColony	2013	Y	0.0901	21	16	6
2	IncubatorControl	IncubatorControl	OnlyColony	2013	Y	0.0807	24	12	10
2	IncubatorControl	IncubatorControl	OnlyColony	2013	Y	0.0831	18	18	1
2	IncubatorControl	IncubatorControl	OnlyColony	2013	Y	0.0941	23	16	8
2	IncubatorControl	IncubatorControl	OnlyColony	2013	Y	0.0935	20	11	7
2	IncubatorControl	IncubatorControl	OnlyColony	2013	Y	0.0909	21	9	7
2	IncubatorControl	IncubatorControl	OnlyColony	2013	Y	0.0952	18	.	.
2	IncubatorControl	IncubatorControl	OnlyColony	2013	Y	0.0962	18	10	4
2	IncubatorControl	IncubatorControl	OnlyColony	2013	Y	0.0996	3	.	.
2	IncubatorControl	IncubatorControl	OnlyColony	2013	Y	0.0883	7	.	.
2	IncubatorControl	IncubatorControl	OnlyColony	2013	Y	0.0942	21	12	7
2	IncubatorControl	IncubatorControl	OnlyColony	2013	Y	0.1085	4	.	.
2	IncubatorControl	IncubatorControl	OnlyColony	2013	Y	0.091	19	14	4
2	IncubatorControl	IncubatorControl	OnlyColony	2013	Y	0.0958	32	14	9
2	IncubatorControl	IncubatorControl	OnlyColony	2013	Y	0.0992	20	10	7
2	IncubatorControl	IncubatorControl	OnlyColony	2013	Y	0.0937	16	11	4
2	IncubatorControl	IncubatorControl	OnlyColony	2013	Y	0.0895	19	10	6
2	IncubatorControl	IncubatorControl	OnlyColony	2013	Y	0.0929	22	10	8
2	IncubatorControl	IncubatorControl	OnlyColony	2013	Y	0.1006	33	16	13
2	IncubatorControl	IncubatorControl	OnlyColony	2013	Y	0.1059	4	.	.
2	IncubatorControl	IncubatorControl	OnlyColony	2013	Y	0.0946	4	.	.
2	IncubatorControl	IncubatorControl	OnlyColony	2013	Y	0.0967	11	10	2
2	IncubatorControl	IncubatorControl	OnlyColony	2013	Y	0.0928	31	10	11
2	IncubatorControl	IncubatorControl	OnlyColony	2013	Y	0.103	33	17	11
2	IncubatorControl	IncubatorControl	OnlyColony	2013	Y	0.0988	16	16	1
2	IncubatorControl	IncubatorControl	OnlyColony	2013	Y	0.1	14	14	1
2	IncubatorControl	IncubatorControl	OnlyColony	2013	Y	0.0822	20	10	7
2	IncubatorControl	IncubatorControl	OnlyColony	2013	Y	0.0962	12	9	2
2	IncubatorControl	IncubatorControl	OnlyColony	2013	Y	0.0939	19	11	4
2	IncubatorControl	IncubatorControl	OnlyColony	2013	Y	0.0944	4	.	.
2	IncubatorControl	IncubatorControl	OnlyColony	2013	Y	0.0923	19	12	5
2	IncubatorControl	IncubatorControl	OnlyColony	2013	Y	0.0861	24	16	9
2	IncubatorControl	IncubatorControl	OnlyColony	2013	Y	0.1007	3	.	.
2	IncubatorControl	IncubatorControl	OnlyColony	2013	Y	0.0898	19	9	6
2	IncubatorControl	IncubatorControl	OnlyColony	2013	Y	0.0993	4	.	.
2	IncubatorControl	IncubatorControl	OnlyColony	2013	Y	0.0989	31	14	13
2	IncubatorControl	IncubatorControl	OnlyColony	2013	Y	0.095	22	10	7
2	IncubatorControl	IncubatorControl	OnlyColony	2013	Y	0.1018	17	9	6
2	IncubatorControl	IncubatorControl	OnlyColony	2013	Y	0.0843	10	10	1
2	IncubatorControl	IncubatorControl	OnlyColony	2013	Y	0.0962	20	16	4
2	IncubatorControl	IncubatorControl	OnlyColony	2013	Y	0.094	17	10	5
2	IncubatorControl	IncubatorControl	OnlyColony	2013	Y	0.0943	19	10	6
2	IncubatorControl	IncubatorControl	OnlyColony	2013	Y	0.0764	17	10	4
2	NutritionStressed	NutritionStressed	OnlyColony	2013	Y	0.084	15	.	.
2	NutritionStressed	NutritionStressed	OnlyColony	2013	Y	0.0894	18	10	5
2	NutritionStressed	NutritionStressed	OnlyColony	2013	Y	0.0753	4	.	.
2	NutritionStressed	NutritionStressed	OnlyColony	2013	Y	0.0881	19	10	4
2	NutritionStressed	NutritionStressed	OnlyColony	2013	Y	0.08	8	.	.
2	NutritionStressed	NutritionStressed	OnlyColony	2013	Y	0.0814	14	10	4
2	NutritionStressed	NutritionStressed	OnlyColony	2013	Y	0.0826	8	.	.
2	NutritionStressed	NutritionStressed	OnlyColony	2013	Y	0.077	11	9	3
2	NutritionStressed	NutritionStressed	OnlyColony	2013	Y	0.0852	3	.	.
2	NutritionStressed	NutritionStressed	OnlyColony	2013	Y	0.0864	14	10	4
2	NutritionStressed	NutritionStressed	OnlyColony	2013	Y	0.0873	4	.	.
2	NutritionStressed	NutritionStressed	OnlyColony	2013	Y	0.0861	11	10	2
2	NutritionStressed	NutritionStressed	OnlyColony	2013	Y	0.0955	11	10	2
2	NutritionStressed	NutritionStressed	OnlyColony	2013	Y	0.0888	12	12	1
2	NutritionStressed	NutritionStressed	OnlyColony	2013	Y	0.084	17	10	5
2	NutritionStressed	NutritionStressed	OnlyColony	2013	Y	0.0811	4	.	.
2	NutritionStressed	NutritionStressed	OnlyColony	2013	Y	0.0913	21	10	8
2	NutritionStressed	NutritionStressed	OnlyColony	2013	Y	0.1017	8	.	.
2	NutritionStressed	NutritionStressed	OnlyColony	2013	Y	0.0849	14	9	5
2	NutritionStressed	NutritionStressed	OnlyColony	2013	Y	0.0881	16	12	1
2	NutritionStressed	NutritionStressed	OnlyColony	2013	Y	0.0974	15	.	.
2	NutritionStressed	NutritionStressed	OnlyColony	2013	Y	0.0778	21	14	7
2	NutritionStressed	NutritionStressed	OnlyColony	2013	Y	0.0865	16	12	3
2	NutritionStressed	NutritionStressed	OnlyColony	2013	Y	0.0856	12	9	3
2	NutritionStressed	NutritionStressed	OnlyColony	2013	Y	0.0784	4	.	.
2	NutritionStressed	NutritionStressed	OnlyColony	2013	Y	0.0736	11	11	1
2	NutritionStressed	NutritionStressed	OnlyColony	2013	Y	0.0816	16	16	1
2	NutritionStressed	NutritionStressed	OnlyColony	2013	Y	0.0911	16	10	3
2	NutritionStressed	NutritionStressed	OnlyColony	2013	Y	0.0879	4	.	.
2	NutritionStressed	NutritionStressed	OnlyColony	2013	Y	0.0878	4	.	.
2	NutritionStressed	NutritionStressed	OnlyColony	2013	Y	0.0812	18	10	5
2	NutritionStressed	NutritionStressed	OnlyColony	2013	Y	0.0884	18	17	2
2	InHiveControl	InHiveControl	OnlyColony	2013	Y	0.0721	4	.	.
2	InHiveControl	InHiveControl	OnlyColony	2013	Y	0.1275	21	10	8
2	InHiveControl	InHiveControl	OnlyColony	2013	Y	0.1146	16	10	5
2	InHiveControl	InHiveControl	OnlyColony	2013	Y	0.125	16	.	.
2	InHiveControl	InHiveControl	OnlyColony	2013	Y	0.1154	24	16	8
2	InHiveControl	InHiveControl	OnlyColony	2013	Y	0.1028	24	10	1
2	InHiveControl	InHiveControl	OnlyColony	2013	Y	0.1096	33	12	14
2	InHiveControl	InHiveControl	OnlyColony	2013	Y	0.1248	10	.	.
2	InHiveControl	InHiveControl	OnlyColony	2013	Y	0.111	3	.	.
2	InHiveControl	InHiveControl	OnlyColony	2013	Y	0.0951	17	17	1
2	InHiveControl	InHiveControl	OnlyColony	2013	Y	0.1032	26	18	9
2	InHiveControl	InHiveControl	OnlyColony	2013	Y	0.0947	19	12	5
2	InHiveControl	InHiveControl	OnlyColony	2013	Y	0.1193	4	.	.
2	InHiveControl	InHiveControl	OnlyColony	2013	Y	0.1245	25	17	4
2	InHiveControl	InHiveControl	OnlyColony	2013	Y	0.1096	27	14	13
2	InHiveControl	InHiveControl	OnlyColony	2013	Y	0.1168	27	17	7
2	InHiveControl	InHiveControl	OnlyColony	2013	Y	0.103	4	.	.
2	InHiveControl	InHiveControl	OnlyColony	2013	Y	0.105	17	14	2
2	InHiveControl	InHiveControl	OnlyColony	2013	Y	0.1085	23	20	2
2	InHiveControl	InHiveControl	OnlyColony	2013	Y	0.0981	16	11	2
2	InHiveControl	InHiveControl	OnlyColony	2013	Y	0.1193	16	7	5
2	InHiveControl	InHiveControl	OnlyColony	2013	Y	0.119	17	7	4
2	InHiveControl	InHiveControl	OnlyColony	2013	Y	0.1005	26	9	9
2	InHiveControl	InHiveControl	OnlyColony	2013	Y	0.1091	25	9	11
2	InHiveControl	InHiveControl	OnlyColony	2013	Y	0.0946	21	7	7
2	InHiveControl	InHiveControl	OnlyColony	2013	Y	0.0895	6	.	.
2	InHiveControl	InHiveControl	OnlyColony	2013	Y	0.1033	10	6	4
2	InHiveControl	InHiveControl	OnlyColony	2013	Y	0.1041	17	11	4
2	InHiveControl	InHiveControl	OnlyColony	2013	Y	0.0931	17	7	5
2	InHiveControl	InHiveControl	OnlyColony	2013	Y	0.0968	17	7	5
2	InHiveControl	InHiveControl	OnlyColony	2013	Y	0.1015	27	7	15
2	InHiveControl	InHiveControl	OnlyColony	2013	Y	0.1013	17	11	3
2	InHiveControl	InHiveControl	OnlyColony	2013	Y	0.1141	17	7	7
2	InHiveControl	InHiveControl	OnlyColony	2013	Y	0.1025	6	.	.
2	InHiveControl	InHiveControl	OnlyColony	2013	Y	0.1087	15	12	4
2	InHiveControl	InHiveControl	OnlyColony	2013	Y	0.0961	17	14	5
2	InHiveControl	InHiveControl	OnlyColony	2013	Y	0.1035	31	18	13
2	InHiveControl	InHiveControl	OnlyColony	2013	Y	0.0939	13	10	4
2	InHiveControl	InHiveControl	OnlyColony	2013	Y	0.1124	12	10	3
2	InHiveControl	InHiveControl	OnlyColony	2013	Y	0.0995	13	12	2
2	InHiveControl	InHiveControl	OnlyColony	2013	Y	0.0911	31	12	10
2	InHiveControl	InHiveControl	OnlyColony	2013	Y	0.1092	17	10	4
2	InHiveControl	InHiveControl	OnlyColony	2013	Y	0.0846	22	12	8
2	InHiveControl	InHiveControl	OnlyColony	2013	Y	0.1094	10	10	2
2	InHiveControl	InHiveControl	OnlyColony	2013	Y	0.0945	31	17	11
2	InHiveControl	InHiveControl	OnlyColony	2013	Y	0.1049	18	9	6
3	IncubatorControl	IncubatorControl	CH7	2013	Y	0.0826	31	8	8
3	IncubatorControl	IncubatorControl	CH7	2013	Y	0.1168	26	15	1
3	IncubatorControl	IncubatorControl	CH7	2013	Y	0.0995	39	15	9
3	IncubatorControl	IncubatorControl	CH7	2013	Y	0.0879	35	15	9
3	IncubatorControl	IncubatorControl	CH7	2013	Y	0.0912	29	15	6
3	IncubatorControl	IncubatorControl	CH7	2013	Y	0.0944	25	18	3
3	IncubatorControl	IncubatorControl	CH7	2013	Y	0.1075	35	9	8
3	IncubatorControl	IncubatorControl	CH7	2013	Y	0.092	54	28	12
3	IncubatorControl	IncubatorControl	CH7	2013	Y	0.0849	27	27	1
3	IncubatorControl	IncubatorControl	CH7	2013	Y	0.1118	30	21	5
3	IncubatorControl	IncubatorControl	CH7	2013	Y	0.0902	44	14	11
3	IncubatorControl	IncubatorControl	CH7	2013	Y	0.0984	39	14	10
3	IncubatorControl	IncubatorControl	CH7	2013	Y	0.0876	5	.	.
3	IncubatorControl	IncubatorControl	CH7	2013	Y	0.0812	28	28	2
3	IncubatorControl	IncubatorControl	CH7	2013	Y	0.0829	13	5	2
3	IncubatorControl	IncubatorControl	CH7	2013	Y	0.09	29	27	2
3	IncubatorControl	IncubatorControl	CH7	2013	Y	0.1004	46	15	12
3	IncubatorControl	IncubatorControl	CH7	2013	Y	0.0985	35	22	2
3	IncubatorControl	IncubatorControl	CH7	2013	Y	0.0932	29	21	4
3	IncubatorControl	IncubatorControl	CH7	2013	Y	0.0963	23	8	4
3	IncubatorControl	IncubatorControl	CH7	2013	Y	0.0879	5	31	1
3	IncubatorControl	IncubatorControl	CH7	2013	Y	0.0999	20	8	3
3	IncubatorControl	IncubatorControl	CH7	2013	Y	0.0798	20	15	2
3	IncubatorControl	IncubatorControl	CH7	2013	Y	0.0987	46	27	11
3	IncubatorControl	IncubatorControl	CH7	2013	Y	0.0985	59	36	8
3	IncubatorControl	IncubatorControl	CH7	2013	Y	0.0835	20	15	3
3	IncubatorControl	IncubatorControl	CH7	2013	Y	0.0785	24	15	3
3	IncubatorControl	IncubatorControl	CH7	2013	Y	0.0971	42	21	12
3	IncubatorControl	IncubatorControl	CH7	2013	Y	0.12	24	19	4
3	IncubatorControl	IncubatorControl	CH7	2013	Y	0.0837	15	14	2
3	IncubatorControl	IncubatorControl	CH7	2013	Y	0.0934	35	5	2
3	IncubatorControl	IncubatorControl	CH7	2013	Y	0.0935	35	16	6
3	IncubatorControl	IncubatorControl	CH7	2013	Y	0.0939	30	16	3
3	IncubatorControl	IncubatorControl	CH7	2013	Y	0.1008	37	17	13
3	IncubatorControl	IncubatorControl	CH7	2013	Y	0.0791	15	15	1
3	IncubatorControl	IncubatorControl	CH7	2013	Y	0.0826	51	9	11
3	IncubatorControl	IncubatorControl	CH7	2013	Y	0.0791	36	18	10
3	IncubatorControl	IncubatorControl	CH7	2013	Y	0.0829	28	.	.
3	IncubatorControl	IncubatorControl	CH7	2013	Y	0.0976	9	.	.
3	IncubatorControl	IncubatorControl	CH7	2013	Y	0.0916	36	12	8
3	IncubatorControl	IncubatorControl	CH7	2013	Y	0.0936	38	8	6
3	IncubatorControl	IncubatorControl	CH7	2013	Y	0.0804	34	5	7
3	IncubatorControl	IncubatorControl	CH7	2013	Y	0.087	42	27	8
3	IncubatorControl	IncubatorControl	CH7	2013	Y	0.0721	22	21	1
3	IncubatorControl	IncubatorControl	CH7	2013	Y	0.0822	30	15	8
3	IncubatorControl	IncubatorControl	CH7	2013	Y	0.1184	32	10	3
3	IncubatorControl	IncubatorControl	CH7	2013	Y	0.0955	35	26	4
3	IncubatorControl	IncubatorControl	CH7	2013	Y	0.0979	34	16	6
3	IncubatorControl	IncubatorControl	CH7	2013	Y	0.0901	53	41	4
3	IncubatorControl	IncubatorControl	CH7	2013	Y	0.0969	32	21	9
3	IncubatorControl	IncubatorControl	CH7	2013	Y	0.084	46	26	15
3	IncubatorControl	IncubatorControl	CH7	2013	Y	0.0747	12	9	2
3	IncubatorControl	IncubatorControl	CH7	2013	Y	0.1041	31	8	7
3	IncubatorControl	IncubatorControl	CH7	2013	Y	0.0772	34	14	4
3	IncubatorControl	IncubatorControl	CH7	2013	Y	0.0962	32	20	5
3	IncubatorControl	IncubatorControl	CH7	2013	Y	0.0771	36	7	9
3	IncubatorControl	IncubatorControl	CH7	2013	Y	0.0855	11	.	.
3	IncubatorControl	IncubatorControl	CH7	2013	Y	0.0757	21	21	1
3	IncubatorControl	IncubatorControl	CH7	2013	Y	0.0825	15	.	.
3	IncubatorControl	IncubatorControl	CH7	2013	Y	0.0781	44	13	11
3	IncubatorControl	IncubatorControl	CH7	2013	Y	0.0733	21	8	5
3	IncubatorControl	IncubatorControl	CH7	2013	Y	0.073	34	13	8
3	IncubatorControl	IncubatorControl	CH7	2013	Y	0.0812	35	21	3
3	IncubatorControl	IncubatorControl	CH7	2013	Y	0.0792	46	22	14
3	IncubatorControl	IncubatorControl	CH7	2013	Y	0.0846	23	16	7
3	IncubatorControl	IncubatorControl	CH7	2013	Y	0.0744	46	16	17
3	IncubatorControl	IncubatorControl	CH7	2013	Y	0.0853	28	23	4
3	IncubatorControl	IncubatorControl	CH7	2013	Y	0.0874	36	8	7
3	IncubatorControl	IncubatorControl	CH7	2013	Y	0.0744	29	16	3
3	IncubatorControl	IncubatorControl	CH7	2013	Y	0.0759	30	17	7
3	IncubatorControl	IncubatorControl	CH7	2013	Y	0.0758	41	22	10
3	IncubatorControl	IncubatorControl	CH7	2013	Y	0.082	18	15	3
3	IncubatorControl	IncubatorControl	CH7	2013	Y	0.0808	47	21	2
3	IncubatorControl	IncubatorControl	CH7	2013	Y	0.0907	45	21	7
3	IncubatorControl	IncubatorControl	CH7	2013	Y	0.0813	39	10	12
3	IncubatorControl	IncubatorControl	CH7	2013	Y	0.0925	34	27	2
3	IncubatorControl	IncubatorControl	CH7	2013	Y	0.085	37	23	12
3	IncubatorControl	IncubatorControl	CH7	2013	Y	0.074	28	13	9
3	IncubatorControl	IncubatorControl	CH7	2013	Y	0.0798	13	7	2
3	IncubatorControl	IncubatorControl	CH7	2013	Y	0.0775	15	.	.
3	IncubatorControl	IncubatorControl	CH7	2013	Y	0.0942	32	14	6
3	IncubatorControl	IncubatorControl	CH7	2013	Y	0.0906	43	17	15
3	IncubatorControl	IncubatorControl	CH7	2013	Y	0.0883	10	9	2
3	IncubatorControl	IncubatorControl	CH7	2013	Y	0.0862	27	21	2
3	IncubatorControl	IncubatorControl	CH7	2013	Y	0.0853	27	21	5
3	IncubatorControl	IncubatorControl	CH7	2013	Y	0.0875	20	12	1
3	IncubatorControl	IncubatorControl	CH7	2013	Y	0.0784	30	7	6
3	IncubatorControl	IncubatorControl	CH7	2013	Y	0.089	14	14	1
3	IncubatorControl	IncubatorControl	CH7	2013	Y	0.0775	41	17	5
3	IncubatorControl	IncubatorControl	CH13	2013	Y	0.0781	15	.	.
3	IncubatorControl	IncubatorControl	CH13	2013	Y	0.0765	37	37	1
3	IncubatorControl	IncubatorControl	CH13	2013	Y	0.0877	2	.	.
3	IncubatorControl	IncubatorControl	CH13	2013	Y	0.077	28	8	7
3	IncubatorControl	IncubatorControl	CH13	2013	Y	0.0851	38	19	2
3	IncubatorControl	IncubatorControl	CH13	2013	Y	0.0785	17	.	.
3	IncubatorControl	IncubatorControl	CH13	2013	Y	0.0863	26	15	6
3	IncubatorControl	IncubatorControl	CH13	2013	Y	0.0766	29	8	4
3	IncubatorControl	IncubatorControl	CH13	2013	Y	0.0794	20	20	1
3	IncubatorControl	IncubatorControl	CH13	2013	Y	0.125	55	30	9
3	IncubatorControl	IncubatorControl	CH13	2013	Y	0.0885	14	8	5
3	IncubatorControl	IncubatorControl	CH13	2013	Y	0.0807	9	8	2
3	IncubatorControl	IncubatorControl	CH13	2013	Y	0.0848	19	18	1
3	IncubatorControl	IncubatorControl	CH13	2013	Y	0.0789	36	22	3
3	IncubatorControl	IncubatorControl	CH13	2013	Y	0.0825	15	.	.
3	IncubatorControl	IncubatorControl	CH13	2013	Y	0.0895	36	20	7
3	IncubatorControl	IncubatorControl	CH13	2013	Y	0.0877	12	12	1
3	IncubatorControl	IncubatorControl	CH13	2013	Y	0.0881	12	.	.
3	IncubatorControl	IncubatorControl	CH13	2013	Y	0.0824	11	.	.
3	IncubatorControl	IncubatorControl	CH13	2013	Y	0.0844	8	.	.
3	IncubatorControl	IncubatorControl	CH13	2013	Y	0.0766	41	18	14
3	IncubatorControl	IncubatorControl	CH13	2013	Y	0.0797	7	.	.
3	IncubatorControl	IncubatorControl	CH13	2013	Y	0.0797	27	27	1
3	IncubatorControl	IncubatorControl	CH13	2013	Y	0.0761	46	8	15
3	IncubatorControl	IncubatorControl	CH13	2013	Y	0.0798	46	28	5
3	IncubatorControl	IncubatorControl	CH13	2013	Y	0.0849	6	.	.
3	IncubatorControl	IncubatorControl	CH13	2013	Y	0.0851	26	5	1
3	IncubatorControl	IncubatorControl	CH13	2013	Y	0.0774	7	.	.
3	IncubatorControl	IncubatorControl	CH13	2013	Y	0.0808	29	15	4
3	IncubatorControl	IncubatorControl	CH13	2013	Y	0.0925	40	22	15
3	IncubatorControl	IncubatorControl	CH13	2013	Y	0.0845	11	.	.
3	IncubatorControl	IncubatorControl	CH13	2013	Y	0.0836	22	8	2
3	IncubatorControl	IncubatorControl	CH13	2013	Y	0.0891	10	.	.
3	IncubatorControl	IncubatorControl	CH13	2013	Y	0.0829	25	15	2
3	IncubatorControl	IncubatorControl	CH13	2013	Y	0.0774	14	8	1
3	IncubatorControl	IncubatorControl	CH13	2013	Y	0.087	.	.	.
3	IncubatorControl	IncubatorControl	CH13	2013	Y	0.0861	39	23	3
3	IncubatorControl	IncubatorControl	CH13	2013	Y	0.0841	32	.	.
3	IncubatorControl	IncubatorControl	CH13	2013	Y	0.0853	42	13	13
3	IncubatorControl	IncubatorControl	CH13	2013	Y	0.0866	26	15	3
3	IncubatorControl	IncubatorControl	CH13	2013	Y	0.0806	18	11	4
3	IncubatorControl	IncubatorControl	CH13	2013	Y	0.0908	33	5	1
3	IncubatorControl	IncubatorControl	CH13	2013	Y	0.0796	39	17	9
3	IncubatorControl	IncubatorControl	CH13	2013	Y	0.0846	5	.	.
3	IncubatorControl	IncubatorControl	CH13	2013	Y	0.0813	22	.	.
3	IncubatorControl	IncubatorControl	CH13	2013	Y	0.0715	24	.	.
3	IncubatorControl	IncubatorControl	CH13	2013	Y	0.0887	11	.	.
3	IncubatorControl	IncubatorControl	CH13	2013	Y	0.085	35	22	10
3	IncubatorControl	IncubatorControl	CH13	2013	Y	0.0862	30	16	5
3	IncubatorControl	IncubatorControl	CH13	2013	Y	0.0804	3	.	.
3	IncubatorControl	IncubatorControl	CH13	2013	Y	0.0835	10	.	.
3	IncubatorControl	IncubatorControl	CH13	2013	Y	0.082	27	8	2
3	IncubatorControl	IncubatorControl	CH13	2013	Y	0.0967	36	21	4
3	IncubatorControl	IncubatorControl	CH13	2013	Y	0.085	18	10	2
3	IncubatorControl	IncubatorControl	CH13	2013	Y	0.0838	13	10	3
3	IncubatorControl	IncubatorControl	CH13	2013	Y	0.0859	8	.	.
3	IncubatorControl	IncubatorControl	CH13	2013	Y	0.0792	22	10	2
3	IncubatorControl	IncubatorControl	CH13	2013	Y	0.0767	4	.	.
3	IncubatorControl	IncubatorControl	CH13	2013	Y	0.0894	11	.	.
3	IncubatorControl	IncubatorControl	CH13	2013	Y	0.084	10	8	2
3	IncubatorControl	IncubatorControl	CH13	2013	Y	0.0789	12	.	.
3	IncubatorControl	IncubatorControl	CH13	2013	Y	0.0898	7	.	.
3	IncubatorControl	IncubatorControl	CH13	2013	Y	0.0887	41	8	14
3	IncubatorControl	IncubatorControl	CH13	2013	Y	0.0884	30	15	5
3	IncubatorControl	IncubatorControl	CH13	2013	Y	0.0776	12	8	2
3	IncubatorControl	IncubatorControl	CH13	2013	Y	0.0786	46	22	13
3	IncubatorControl	IncubatorControl	CH13	2013	Y	0.0856	38	20	8
3	IncubatorControl	IncubatorControl	CH13	2013	Y	0.0798	19	19	1
3	IncubatorControl	IncubatorControl	CH13	2013	Y	0.0888	41	8	14
3	IncubatorControl	IncubatorControl	CH13	2013	Y	0.0792	10	.	.
3	IncubatorControl	IncubatorControl	CH13	2013	Y	0.0832	28	5	3
3	IncubatorControl	IncubatorControl	CH13	2013	Y	0.0837	11	.	.
3	IncubatorControl	IncubatorControl	CH13	2013	Y	0.092	30	23	3
3	IncubatorControl	IncubatorControl	CH13	2013	Y	0.079	9	.	.
3	IncubatorControl	IncubatorControl	CH13	2013	Y	0.088	19	.	.
3	IncubatorControl	IncubatorControl	CH13	2013	Y	0.0809	9	.	.
3	IncubatorControl	IncubatorControl	CH13	2013	Y	0.079	6	.	.
3	IncubatorControl	IncubatorControl	CH13	2013	Y	0.0825	37	5	1
3	IncubatorControl	IncubatorControl	CH3	2013	Y	0.0915	31	9	6
3	IncubatorControl	IncubatorControl	CH3	2013	Y	0.096	34	27	3
3	IncubatorControl	IncubatorControl	CH3	2013	Y	0.0852	37	24	9
3	IncubatorControl	IncubatorControl	CH3	2013	Y	0.0876	45	18	13
3	IncubatorControl	IncubatorControl	CH3	2013	Y	0.0872	49	16	6
3	IncubatorControl	IncubatorControl	CH3	2013	Y	0.0857	29	14	7
3	IncubatorControl	IncubatorControl	CH3	2013	Y	0.0865	31	14	6
3	IncubatorControl	IncubatorControl	CH3	2013	Y	0.0798	43	9	3
3	IncubatorControl	IncubatorControl	CH3	2013	Y	0.0819	19	15	2
3	IncubatorControl	IncubatorControl	CH3	2013	Y	0.0791	29	14	2
3	IncubatorControl	IncubatorControl	CH3	2013	Y	0.0873	48	24	10
3	IncubatorControl	IncubatorControl	CH3	2013	Y	0.0887	21	.	.
3	IncubatorControl	IncubatorControl	CH3	2013	Y	0.0915	51	20	16
3	IncubatorControl	IncubatorControl	CH3	2013	Y	0.0954	29	22	3
3	IncubatorControl	IncubatorControl	CH3	2013	Y	0.1025	21	.	.
3	IncubatorControl	IncubatorControl	CH3	2013	Y	0.0852	19	9	1
3	IncubatorControl	IncubatorControl	CH3	2013	Y	0.0889	37	27	4
3	IncubatorControl	IncubatorControl	CH3	2013	Y	0.0933	24	5	1
3	IncubatorControl	IncubatorControl	CH3	2013	Y	0.0901	38	21	15
3	IncubatorControl	IncubatorControl	CH3	2013	Y	0.1033	52	17	7
3	IncubatorControl	IncubatorControl	CH3	2013	Y	0.0924	16	11	1
3	IncubatorControl	IncubatorControl	CH3	2013	Y	0.0995	51	27	5
3	IncubatorControl	IncubatorControl	CH3	2013	Y	0.0896	19	.	.
3	IncubatorControl	IncubatorControl	CH3	2013	Y	0.1025	47	23	18
3	IncubatorControl	IncubatorControl	CH3	2013	Y	0.0865	18	5	2
3	IncubatorControl	IncubatorControl	CH3	2013	Y	0.0938	11	9	3
3	IncubatorControl	IncubatorControl	CH3	2013	Y	0.0904	22	.	.
3	IncubatorControl	IncubatorControl	CH3	2013	Y	0.1008	39	27	3
3	IncubatorControl	IncubatorControl	CH3	2013	Y	0.1104	35	24	1
3	IncubatorControl	IncubatorControl	CH3	2013	Y	0.0874	23	10	10
3	IncubatorControl	IncubatorControl	CH3	2013	Y	0.0942	21	11	1
3	IncubatorControl	IncubatorControl	CH3	2013	Y	0.099	21	.	.
3	IncubatorControl	IncubatorControl	CH3	2013	Y	0.0967	41	21	5
3	IncubatorControl	IncubatorControl	CH3	2013	Y	0.0911	37	28	2
3	IncubatorControl	IncubatorControl	CH3	2013	Y	0.0891	39	22	11
3	IncubatorControl	IncubatorControl	CH3	2013	Y	0.0937	47	18	10
3	IncubatorControl	IncubatorControl	CH3	2013	Y	0.095	30	12	9
3	IncubatorControl	IncubatorControl	CH3	2013	Y	0.0974	3	.	.
3	IncubatorControl	IncubatorControl	CH3	2013	Y	0.1109	39	27	3
3	IncubatorControl	IncubatorControl	CH3	2013	Y	0.0883	28	.	.
3	IncubatorControl	IncubatorControl	CH3	2013	Y	0.1045	34	24	3
3	IncubatorControl	IncubatorControl	CH3	2013	Y	0.0884	7	29	1
3	IncubatorControl	IncubatorControl	CH3	2013	Y	0.0901	43	27	10
3	IncubatorControl	IncubatorControl	CH3	2013	Y	0.0868	38	17	2
3	IncubatorControl	IncubatorControl	CH3	2013	Y	0.0932	30	30	1
3	IncubatorControl	IncubatorControl	CH3	2013	Y	0.0895	10	.	.
3	IncubatorControl	IncubatorControl	CH3	2013	Y	0.0861	43	22	7
3	IncubatorControl	IncubatorControl	CH3	2013	Y	0.0928	15	.	.
3	IncubatorControl	IncubatorControl	CH3	2013	Y	0.0958	30	23	1
3	IncubatorControl	IncubatorControl	CH3	2013	Y	0.092	40	23	9
3	IncubatorControl	IncubatorControl	CH3	2013	Y	0.081	31	15	3
3	IncubatorControl	IncubatorControl	CH3	2013	Y	0.1028	27	22	1
3	IncubatorControl	IncubatorControl	CH3	2013	Y	0.0937	33	8	5
3	IncubatorControl	IncubatorControl	CH3	2013	Y	0.0867	9	.	.
3	IncubatorControl	IncubatorControl	CH3	2013	Y	0.0913	9	9	1
3	IncubatorControl	IncubatorControl	CH3	2013	Y	0.0902	47	22	9
3	IncubatorControl	IncubatorControl	CH3	2013	Y	0.1111	11	.	.
3	IncubatorControl	IncubatorControl	CH3	2013	Y	0.091	28	22	2
3	IncubatorControl	IncubatorControl	CH3	2013	Y	0.095	16	.	.
3	IncubatorControl	IncubatorControl	CH3	2013	Y	0.089	35	22	2
3	IncubatorControl	IncubatorControl	CH3	2013	Y	0.0916	19	.	.
3	IncubatorControl	IncubatorControl	CH3	2013	Y	0.1037	56	18	15
3	IncubatorControl	IncubatorControl	CH3	2013	Y	0.0896	28	22	2
3	IncubatorControl	IncubatorControl	CH3	2013	Y	0.0963	45	18	21
3	IncubatorControl	IncubatorControl	CH3	2013	Y	0.0904	19	.	.
3	IncubatorControl	IncubatorControl	CH3	2013	Y	0.0958	38	14	8
3	IncubatorControl	IncubatorControl	CH3	2013	Y	0.0881	17	.	.
3	IncubatorControl	IncubatorControl	CH3	2013	Y	0.087	39	17	8
3	IncubatorControl	IncubatorControl	CH3	2013	Y	0.0966	17	5	3
3	IncubatorControl	IncubatorControl	CH3	2013	Y	0.0918	11	.	.
3	IncubatorControl	IncubatorControl	CH3	2013	Y	0.0864	20	.	.
3	IncubatorControl	IncubatorControl	CH3	2013	Y	0.1157	24	15	6
3	IncubatorControl	IncubatorControl	CH3	2013	Y	0.1108	17	8	1
3	IncubatorControl	IncubatorControl	CH3	2013	Y	0.0935	46	8	15
3	IncubatorControl	IncubatorControl	CH3	2013	Y	0.0988	16	11	1
3	IncubatorControl	IncubatorControl	CH3	2013	Y	0.0814	17	12	1
3	IncubatorControl	IncubatorControl	CH3	2013	Y	0.1001	47	23	8
3	IncubatorControl	IncubatorControl	CH3	2013	Y	0.0925	35	18	6
3	IncubatorControl	IncubatorControl	CH3	2013	Y	0.0999	53	27	19
3	IncubatorControl	IncubatorControl	CH3	2013	Y	0.0814	45	20	13
3	IncubatorControl	IncubatorControl	CH3	2013	Y	0.0929	43	14	4
3	IncubatorControl	IncubatorControl	CH3	2013	Y	0.0805	52	45	2
3	IncubatorControl	IncubatorControl	CH3	2013	Y	0.0904	47	9	13
3	IncubatorControl	IncubatorControl	CH3	2013	Y	0.0831	19	15	4
3	IncubatorControl	IncubatorControl	CH3	2013	Y	0.0938	35	23	6
3	IncubatorControl	IncubatorControl	CH3	2013	Y	0.0922	23	.	.
3	IncubatorControl	IncubatorControl	CH3	2013	Y	0.0849	8	.	.
3	IncubatorControl	IncubatorControl	CH3	2013	Y	0.0864	10	.	.
3	IncubatorControl	IncubatorControl	CH3	2013	Y	0.0887	29	.	.
3	IncubatorControl	IncubatorControl	CH3	2013	Y	0.0882	48	18	7
3	IncubatorControl	IncubatorControl	CH3	2013	Y	0.0887	15	.	.
3	IncubatorControl	IncubatorControl	CH3	2013	Y	0.0882	47	8	8
3	NutritionStressed	NutritionStressed	CH13	2013	y	0.0824	16	.	.
3	NutritionStressed	NutritionStressed	CH13	2013	y	0.0786	7	.	.
3	NutritionStressed	NutritionStressed	CH13	2013	y	0.0771	10	.	.
3	NutritionStressed	NutritionStressed	CH13	2013	y	0.0738	4	4	1
3	NutritionStressed	NutritionStressed	CH13	2013	y	0.0801	25	23	1
3	NutritionStressed	NutritionStressed	CH13	2013	y	0.0642	7	.	.
3	NutritionStressed	NutritionStressed	CH13	2013	y	0.08	11	9	3
3	NutritionStressed	NutritionStressed	CH13	2013	y	0.0628	10	9	2
3	NutritionStressed	NutritionStressed	CH13	2013	y	0.0707	42	26	14
3	NutritionStressed	NutritionStressed	CH13	2013	y	0.094	26	7	4
3	NutritionStressed	NutritionStressed	CH13	2013	y	0.0762	19	19	1
3	NutritionStressed	NutritionStressed	CH13	2013	y	0.0884	23	8	9
3	NutritionStressed	NutritionStressed	CH13	2013	y	0.0821	0	.	.
3	NutritionStressed	NutritionStressed	CH13	2013	y	0.0852	12	4	1
3	NutritionStressed	NutritionStressed	CH13	2013	y	0.0772	15	8	2
3	NutritionStressed	NutritionStressed	CH13	2013	y	0.0734	39	7	15
3	NutritionStressed	NutritionStressed	CH13	2013	y	0.0746	30	13	6
3	NutritionStressed	NutritionStressed	CH13	2013	y	0.075	6	.	.
3	NutritionStressed	NutritionStressed	CH13	2013	y	0.0681	13	10	4
3	NutritionStressed	NutritionStressed	CH13	2013	y	0.0722	32	21	9
3	NutritionStressed	NutritionStressed	CH13	2013	y	0.0781	25	7	10
3	NutritionStressed	NutritionStressed	CH13	2013	y	0.0759	4	.	.
3	NutritionStressed	NutritionStressed	CH13	2013	y	0.0607	11	.	.
3	NutritionStressed	NutritionStressed	CH13	2013	y	0.0737	10	.	.
3	NutritionStressed	NutritionStressed	CH13	2013	y	0.0704	3	.	.
3	NutritionStressed	NutritionStressed	CH13	2013	y	0.0765	11	9	2
3	NutritionStressed	NutritionStressed	CH13	2013	y	0.0687	43	13	13
3	NutritionStressed	NutritionStressed	CH13	2013	y	0.0645	7	7	1
3	NutritionStressed	NutritionStressed	CH13	2013	y	0.0657	28	23	4
3	NutritionStressed	NutritionStressed	CH13	2013	y	0.0635	7	.	.
3	NutritionStressed	NutritionStressed	CH13	2013	y	0.0722	14	9	4
3	NutritionStressed	NutritionStressed	CH13	2013	y	0.0727	5	.	.
3	NutritionStressed	NutritionStressed	CH13	2013	y	0.073	28	17	5
3	NutritionStressed	NutritionStressed	CH13	2013	y	0.0986	24	13	3
3	NutritionStressed	NutritionStressed	CH13	2013	y	0.0719	3	.	.
3	NutritionStressed	NutritionStressed	CH13	2013	y	0.0771	5	.	.
3	NutritionStressed	NutritionStressed	CH13	2013	y	0.0668	17	17	1
3	NutritionStressed	NutritionStressed	CH13	2013	y	0.0681	4	4	1
3	NutritionStressed	NutritionStressed	CH13	2013	y	0.0737	6	.	.
3	NutritionStressed	NutritionStressed	CH13	2013	y	0.062	14	14	1
3	NutritionStressed	NutritionStressed	CH13	2013	y	0.0747	8	4	2
3	NutritionStressed	NutritionStressed	CH13	2013	y	0.0678	8	.	.
3	NutritionStressed	NutritionStressed	CH13	2013	y	0.071	4	.	.
3	NutritionStressed	NutritionStressed	CH13	2013	y	0.0695	4	.	.
3	NutritionStressed	NutritionStressed	CH13	2013	y	0.0664	9	9	1
3	NutritionStressed	NutritionStressed	CH13	2013	y	0.0688	23	22	1
3	NutritionStressed	NutritionStressed	CH13	2013	y	0.0753	29	19	2
3	NutritionStressed	NutritionStressed	CH13	2013	y	0.0645	9	.	.
3	NutritionStressed	NutritionStressed	CH13	2013	y	0.0652	13	13	2
3	NutritionStressed	NutritionStressed	CH13	2013	y	0.0747	32	14	8
3	NutritionStressed	NutritionStressed	CH13	2013	y	0.0652	13	.	.
3	NutritionStressed	NutritionStressed	CH13	2013	y	0.0608	26	13	4
3	NutritionStressed	NutritionStressed	CH13	2013	y	0.0775	32	26	6
3	NutritionStressed	NutritionStressed	CH13	2013	y	0.0726	10	7	2
3	NutritionStressed	NutritionStressed	CH13	2013	y	0.0794	4	4	1
3	NutritionStressed	NutritionStressed	CH13	2013	y	0.0639	6	.	.
3	NutritionStressed	NutritionStressed	CH13	2013	y	0.063	7	26	1
3	NutritionStressed	NutritionStressed	CH13	2013	y	0.064	32	27	3
3	NutritionStressed	NutritionStressed	CH13	2013	y	0.0728	28	21	4
3	NutritionStressed	NutritionStressed	CH13	2013	y	0.0741	8	7	2
3	NutritionStressed	NutritionStressed	CH13	2013	y	0.0699	17	13	2
3	NutritionStressed	NutritionStressed	CH13	2013	y	0.0675	6	.	.
3	NutritionStressed	NutritionStressed	CH13	2013	y	0.0746	17	14	1
3	NutritionStressed	NutritionStressed	CH13	2013	y	0.0726	10	8	4
3	NutritionStressed	NutritionStressed	CH13	2013	y	0.0754	36	13	12
3	NutritionStressed	NutritionStressed	CH13	2013	y	0.0737	12	28	1
3	NutritionStressed	NutritionStressed	CH13	2013	y	.	33	10	13
3	NutritionStressed	NutritionStressed	CH13	2013	y	0.0673	9	9	1
3	NutritionStressed	NutritionStressed	CH13	2013	y	0.065	16	15	2
3	NutritionStressed	NutritionStressed	CH13	2013	y	0.0717	10	.	.
3	NutritionStressed	NutritionStressed	CH13	2013	y	0.0654	26	19	4
3	NutritionStressed	NutritionStressed	CH13	2013	y	0.093	20	.	.
3	NutritionStressed	NutritionStressed	CH13	2013	y	0.0767	29	26	4
3	NutritionStressed	NutritionStressed	CH13	2013	y	0.0722	13	8	3
3	NutritionStressed	NutritionStressed	CH13	2013	y	0.0704	29	22	5
3	NutritionStressed	NutritionStressed	CH13	2013	y	0.0867	6	15	1
3	NutritionStressed	NutritionStressed	CH13	2013	y	0.0687	9	.	.
3	NutritionStressed	NutritionStressed	CH13	2013	y	0.0762	34	14	8
3	NutritionStressed	NutritionStressed	CH13	2013	y	0.0763	32	17	9
3	NutritionStressed	NutritionStressed	CH13	2013	y	0.0769	16	.	.
3	NutritionStressed	NutritionStressed	CH13	2013	y	0.0619	5	26	1
3	NutritionStressed	NutritionStressed	CH13	2013	y	0.0681	24	7	5
3	NutritionStressed	NutritionStressed	CH13	2013	y	0.0874	4	4	1
3	NutritionStressed	NutritionStressed	CH13	2013	y	0.0787	27	27	1
3	NutritionStressed	NutritionStressed	CH13	2013	y	0.0688	22	.	.
3	NutritionStressed	NutritionStressed	CH13	2013	y	0.0681	30	14	9
3	NutritionStressed	NutritionStressed	CH13	2013	y	0.0846	27	15	6
3	NutritionStressed	NutritionStressed	CH13	2013	y	0.0672	8	.	.
3	NutritionStressed	NutritionStressed	CH13	2013	y	0.0705	26	23	1
3	NutritionStressed	NutritionStressed	CH13	2013	y	0.0615	40	26	10
3	NutritionStressed	NutritionStressed	CH13	2013	y	0.0752	10	10	1
3	NutritionStressed	NutritionStressed	CH13	2013	y	0.0671	29	10	5
3	NutritionStressed	NutritionStressed	CH13	2013	y	0.0711	19	14	2
3	NutritionStressed	NutritionStressed	CH13	2013	y	0.0607	8	.	.
3	NutritionStressed	IncubatorControl	CH7	2013	y	0.0947	29	21	6
3	NutritionStressed	IncubatorControl	CH7	2013	y	0.081	29	14	6
3	NutritionStressed	IncubatorControl	CH7	2013	y	0.0865	36	26	8
3	NutritionStressed	IncubatorControl	CH7	2013	y	0.0932	10	10	1
3	NutritionStressed	IncubatorControl	CH7	2013	y	0.0994	23	14	3
3	NutritionStressed	IncubatorControl	CH7	2013	y	0.0872	49	29	7
3	NutritionStressed	IncubatorControl	CH7	2013	y	0.0855	32	18	11
3	NutritionStressed	IncubatorControl	CH7	2013	y	0.099	40	7	11
3	NutritionStressed	IncubatorControl	CH7	2013	y	0.0879	25	13	2
3	NutritionStressed	IncubatorControl	CH7	2013	y	0.0868	32	17	5
3	NutritionStressed	IncubatorControl	CH7	2013	y	0.0983	37	28	2
3	NutritionStressed	IncubatorControl	CH7	2013	y	0.0765	34	21	11
3	NutritionStressed	IncubatorControl	CH7	2013	y	0.0965	43	8	4
3	NutritionStressed	IncubatorControl	CH7	2013	y	0.0849	37	19	7
3	NutritionStressed	IncubatorControl	CH7	2013	y	0.0858	27	13	7
3	NutritionStressed	IncubatorControl	CH7	2013	y	0.092	42	17	8
3	NutritionStressed	IncubatorControl	CH7	2013	y	0.0911	32	23	4
3	NutritionStressed	IncubatorControl	CH7	2013	y	0.081	18	9	2
3	NutritionStressed	IncubatorControl	CH7	2013	y	0.0991	41	14	8
3	NutritionStressed	IncubatorControl	CH7	2013	y	0.0817	33	21	7
3	NutritionStressed	IncubatorControl	CH7	2013	y	0.0847	4	.	.
3	NutritionStressed	IncubatorControl	CH7	2013	y	0.0925	18	.	.
3	NutritionStressed	IncubatorControl	CH7	2013	y	0.0829	26	.	.
3	NutritionStressed	IncubatorControl	CH7	2013	y	0.0812	42	14	18
3	NutritionStressed	IncubatorControl	CH7	2013	y	0.0749	37	17	3
3	NutritionStressed	IncubatorControl	CH7	2013	y	0.0889	45	21	4
3	NutritionStressed	IncubatorControl	CH7	2013	y	0.0826	38	21	8
3	NutritionStressed	IncubatorControl	CH7	2013	y	0.088	14	10	1
3	NutritionStressed	IncubatorControl	CH7	2013	y	0.0836	35	7	13
3	NutritionStressed	IncubatorControl	CH7	2013	y	0.0997	30	11	7
3	NutritionStressed	IncubatorControl	CH7	2013	y	0.0883	22	19	2
3	NutritionStressed	IncubatorControl	CH7	2013	y	0.08	35	17	12
3	NutritionStressed	IncubatorControl	CH7	2013	y	0.0874	35	15	7
3	NutritionStressed	IncubatorControl	CH7	2013	y	0.0975	47	14	13
3	NutritionStressed	IncubatorControl	CH7	2013	y	0.0831	26	14	3
3	NutritionStressed	IncubatorControl	CH7	2013	y	0.0764	18	14	5
3	NutritionStressed	IncubatorControl	CH7	2013	y	0.0824	4	4	1
3	NutritionStressed	IncubatorControl	CH7	2013	y	0.0827	16	7	1
3	NutritionStressed	IncubatorControl	CH7	2013	y	0.0889	33	15	12
3	NutritionStressed	IncubatorControl	CH7	2013	y	0.0963	43	26	12
3	NutritionStressed	IncubatorControl	CH7	2013	y	0.0779	29	29	1
3	NutritionStressed	IncubatorControl	CH7	2013	y	0.0873	27	9	3
3	NutritionStressed	IncubatorControl	CH7	2013	y	0.0884	27	16	4
3	NutritionStressed	IncubatorControl	CH7	2013	y	0.0817	29	.	.
3	NutritionStressed	IncubatorControl	CH7	2013	y	0.0883	35	18	9
3	NutritionStressed	IncubatorControl	CH7	2013	y	0.0866	17	12	2
3	NutritionStressed	IncubatorControl	CH7	2013	y	0.0906	32	24	9
3	NutritionStressed	IncubatorControl	CH7	2013	y	0.0709	30	21	7
3	NutritionStressed	IncubatorControl	CH7	2013	y	0.0906	42	17	10
3	NutritionStressed	IncubatorControl	CH7	2013	y	0.0778	26	11	3
3	NutritionStressed	IncubatorControl	CH7	2013	y	0.0901	66	32	14
3	NutritionStressed	IncubatorControl	CH7	2013	y	0.0823	33	24	8
3	NutritionStressed	IncubatorControl	CH7	2013	y	0.085	26	9	10
3	NutritionStressed	IncubatorControl	CH7	2013	y	0.0859	29	26	2
3	NutritionStressed	IncubatorControl	CH7	2013	y	0.0832	21	.	.
3	NutritionStressed	IncubatorControl	CH7	2013	y	0.0743	31	24	4
3	NutritionStressed	IncubatorControl	CH7	2013	y	0.0871	47	24	15
3	NutritionStressed	IncubatorControl	CH7	2013	y	0.0991	30	23	5
3	NutritionStressed	IncubatorControl	CH7	2013	y	0.0922	38	20	13
3	NutritionStressed	IncubatorControl	CH7	2013	y	0.074	10	.	.
3	NutritionStressed	IncubatorControl	CH7	2013	y	0.0881	10	35	1
3	NutritionStressed	IncubatorControl	CH7	2013	y	0.0891	26	10	2
3	NutritionStressed	IncubatorControl	CH7	2013	y	0.0874	26	26	1
3	NutritionStressed	IncubatorControl	CH7	2013	y	0.0991	9	8	1
3	NutritionStressed	IncubatorControl	CH7	2013	y	0.0734	45	11	16
3	NutritionStressed	IncubatorControl	CH7	2013	y	0.0795	36	12	13
3	NutritionStressed	IncubatorControl	CH7	2013	y	0.1046	27	21	4
3	NutritionStressed	IncubatorControl	CH7	2013	y	0.0835	48	37	7
3	NutritionStressed	IncubatorControl	CH7	2013	y	0.1009	37	20	6
3	NutritionStressed	IncubatorControl	CH7	2013	y	0.0902	28	21	1
3	NutritionStressed	IncubatorControl	CH7	2013	y	0.0817	35	20	11
3	NutritionStressed	IncubatorControl	CH7	2013	y	0.0976	11	.	.
3	NutritionStressed	IncubatorControl	CH7	2013	y	0.0954	44	24	15
3	NutritionStressed	IncubatorControl	CH7	2013	y	0.0891	34	5	4
3	NutritionStressed	IncubatorControl	CH7	2013	y	0.0788	27	21	2
3	NutritionStressed	IncubatorControl	CH7	2013	y	0.0903	44	27	4
3	NutritionStressed	IncubatorControl	CH7	2013	y	0.0856	36	12	7
3	NutritionStressed	IncubatorControl	CH7	2013	y	0.084	35	21	6
3	NutritionStressed	IncubatorControl	CH7	2013	y	0.0722	44	24	10
3	NutritionStressed	IncubatorControl	CH7	2013	y	0.0724	35	8	14
3	NutritionStressed	IncubatorControl	CH7	2013	y	0.0831	8	.	.
3	NutritionStressed	IncubatorControl	CH7	2013	y	0.0732	30	15	6
3	NutritionStressed	IncubatorControl	CH7	2013	y	0.0992	36	15	9
3	NutritionStressed	NutritionStressed	CH3	2013	y	0.0682	27	16	4
3	NutritionStressed	NutritionStressed	CH3	2013	y	0.074	11	.	.
3	NutritionStressed	NutritionStressed	CH3	2013	y	0.072	4	.	.
3	NutritionStressed	NutritionStressed	CH3	2013	y	0.0703	9	8	2
3	NutritionStressed	NutritionStressed	CH3	2013	y	0.063	22	14	4
3	NutritionStressed	NutritionStressed	CH3	2013	y	0.0654	5	.	.
3	NutritionStressed	NutritionStressed	CH3	2013	y	0.0672	2	20	1
3	NutritionStressed	NutritionStressed	CH3	2013	y	0.074	5	5	1
3	NutritionStressed	NutritionStressed	CH3	2013	y	0.0686	3	.	.
3	NutritionStressed	NutritionStressed	CH3	2013	y	0.059	3	.	.
3	NutritionStressed	NutritionStressed	CH3	2013	y	0.074	11	9	2
3	NutritionStressed	NutritionStressed	CH3	2013	y	0.0618	4	.	.
3	NutritionStressed	NutritionStressed	CH3	2013	y	0.0704	5	5	1
3	NutritionStressed	NutritionStressed	CH3	2013	y	0.0807	9	9	1
3	NutritionStressed	NutritionStressed	CH3	2013	y	0.0551	14	14	1
3	NutritionStressed	NutritionStressed	CH3	2013	y	0.0643	3	.	.
3	NutritionStressed	NutritionStressed	CH3	2013	y	0.0533	3	.	.
3	NutritionStressed	NutritionStressed	CH3	2013	y	0.0762	7	5	1
3	NutritionStressed	NutritionStressed	CH3	2013	y	0.0888	10	.	.
3	NutritionStressed	NutritionStressed	CH3	2013	y	0.073	2	.	.
3	NutritionStressed	NutritionStressed	CH3	2013	y	0.0717	28	11	8
3	NutritionStressed	NutritionStressed	CH3	2013	y	0.0781	11	8	3
3	NutritionStressed	NutritionStressed	CH3	2013	y	0.0687	2	35	1
3	NutritionStressed	NutritionStressed	CH3	2013	y	0.0589	19	8	7
3	NutritionStressed	NutritionStressed	CH3	2013	y	0.0735	7	.	.
3	NutritionStressed	NutritionStressed	CH3	2013	y	0.0678	5	5	1
3	NutritionStressed	NutritionStressed	CH3	2013	y	0.0775	22	5	1
3	NutritionStressed	NutritionStressed	CH3	2013	y	0.0608	8	39	1
3	NutritionStressed	NutritionStressed	CH3	2013	y	0.0775	9	9	1
3	NutritionStressed	NutritionStressed	CH3	2013	y	0.0677	4	.	.
3	NutritionStressed	NutritionStressed	CH3	2013	y	0.061	7	5	1
3	NutritionStressed	NutritionStressed	CH3	2013	y	0.067	3	.	.
3	NutritionStressed	NutritionStressed	CH3	2013	y	0.0727	3	.	.
3	NutritionStressed	NutritionStressed	CH3	2013	y	0.068	3	.	.
3	NutritionStressed	NutritionStressed	CH3	2013	y	0.067	3	.	.
3	NutritionStressed	NutritionStressed	CH3	2013	y	0.0654	5	5	1
3	NutritionStressed	NutritionStressed	CH3	2013	y	0.0684	8	8	1
3	NutritionStressed	NutritionStressed	CH3	2013	y	0.0643	2	.	.
3	NutritionStressed	NutritionStressed	CH3	2013	y	0.0702	13	10	2
3	NutritionStressed	NutritionStressed	CH3	2013	y	0.0671	9	9	1
3	NutritionStressed	NutritionStressed	CH3	2013	y	0.0663	15	5	3
3	NutritionStressed	NutritionStressed	CH3	2013	y	0.0685	7	.	.
3	NutritionStressed	NutritionStressed	CH3	2013	y	0.0717	8	8	1
3	NutritionStressed	NutritionStressed	CH3	2013	y	0.0662	3	.	.
3	NutritionStressed	NutritionStressed	CH3	2013	y	0.0631	8	5	1
3	NutritionStressed	NutritionStressed	CH3	2013	y	0.0652	6	.	.
3	NutritionStressed	NutritionStressed	CH3	2013	y	0.07	5	.	.
3	InHiveControl	InHiveControl	CH3	2013	y	0.1072	10	.	.
3	InHiveControl	InHiveControl	CH3	2013	y	0.1106	28	.	.
3	InHiveControl	InHiveControl	CH3	2013	y	0.1079	49	29	3
3	InHiveControl	InHiveControl	CH3	2013	y	0.111	29	14	4
3	InHiveControl	InHiveControl	CH3	2013	y	0.1225	56	27	13
3	InHiveControl	InHiveControl	CH3	2013	y	0.1078	40	22	13
3	InHiveControl	InHiveControl	CH3	2013	y	0.1081	43	27	5
3	InHiveControl	InHiveControl	CH3	2013	y	0.1197	38	9	5
3	InHiveControl	InHiveControl	CH3	2013	y	0.1085	13	9	1
3	InHiveControl	InHiveControl	CH3	2013	y	0.1065	42	18	1
3	InHiveControl	InHiveControl	CH3	2013	y	0.1151	39	18	3
3	InHiveControl	InHiveControl	CH3	2013	y	0.1097	56	18	10
3	InHiveControl	InHiveControl	CH3	2013	y	0.1055	9	9	1
3	InHiveControl	InHiveControl	CH3	2013	y	0.1218	24	17	2
3	InHiveControl	InHiveControl	CH3	2013	y	0.1094	19	19	2
3	InHiveControl	InHiveControl	CH3	2013	y	0.1103	19	12	5
3	InHiveControl	InHiveControl	CH3	2013	y	0.106	36	21	7
3	InHiveControl	InHiveControl	CH3	2013	y	0.1244	20	9	4
3	InHiveControl	InHiveControl	CH3	2013	y	0.1077	36	22	7
3	InHiveControl	InHiveControl	CH3	2013	y	0.1119	28	15	6
3	InHiveControl	InHiveControl	CH3	2013	y	0.1173	47	9	6
3	InHiveControl	InHiveControl	CH3	2013	y	0.1276	51	27	18
3	InHiveControl	InHiveControl	CH3	2013	y	0.113	15	9	1
3	InHiveControl	InHiveControl	CH3	2013	y	0.1039	26	15	3
3	InHiveControl	InHiveControl	CH3	2013	y	0.1167	54	9	9
3	InHiveControl	InHiveControl	CH3	2013	y	0.1047	61	9	11
3	InHiveControl	InHiveControl	CH3	2013	y	0.1171	11	.	.
3	InHiveControl	InHiveControl	CH3	2013	y	0.1063	29	.	.
3	InHiveControl	InHiveControl	CH3	2013	y	0.1012	19	15	4
3	InHiveControl	InHiveControl	CH3	2013	y	0.1229	54	23	21
3	InHiveControl	InHiveControl	CH3	2013	y	0.1094	19	12	1
3	InHiveControl	InHiveControl	CH3	2013	y	0.1204	44	17	6
3	InHiveControl	InHiveControl	CH3	2013	y	0.1185	28	.	.
3	InHiveControl	InHiveControl	CH3	2013	y	0.1179	45	9	8
3	InHiveControl	InHiveControl	CH3	2013	y	0.1094	52	18	9
3	InHiveControl	InHiveControl	CH3	2013	y	0.1007	12	11	1
3	InHiveControl	InHiveControl	CH3	2013	y	0.1209	20	8	1
3	InHiveControl	InHiveControl	CH3	2013	y	0.1248	47	23	6
3	InHiveControl	InHiveControl	CH3	2013	y	0.1144	22	8	1
3	InHiveControl	InHiveControl	CH3	2013	y	0.1108	34	34	1
3	InHiveControl	InHiveControl	CH3	2013	y	0.1062	5	.	.
3	InHiveControl	InHiveControl	CH3	2013	y	0.1135	16	11	1
3	InHiveControl	InHiveControl	CH3	2013	y	0.1038	25	22	3
3	InHiveControl	InHiveControl	CH3	2013	y	0.1128	30	8	4
3	InHiveControl	InHiveControl	CH3	2013	y	0.1174	38	8	7
3	InHiveControl	InHiveControl	CH3	2013	y	0.1049	9	.	.
3	InHiveControl	InHiveControl	CH3	2013	y	0.1111	19	.	.
3	InHiveControl	InHiveControl	CH3	2013	y	0.1158	48	15	10
3	InHiveControl	InHiveControl	CH3	2013	y	0.1015	37	8	6
3	InHiveControl	InHiveControl	CH3	2013	y	0.1051	38	15	8
3	InHiveControl	InHiveControl	CH3	2013	y	0.1109	51	9	15
3	InHiveControl	InHiveControl	CH3	2013	y	0.1101	52	8	15
3	InHiveControl	InHiveControl	CH3	2013	y	0.1094	27	14	5
3	InHiveControl	InHiveControl	CH3	2013	y	0.1141	23	23	1
3	InHiveControl	InHiveControl	CH3	2013	y	0.1116	30	.	.
3	InHiveControl	InHiveControl	CH3	2013	y	0.1251	10	.	.
3	InHiveControl	InHiveControl	CH3	2013	y	0.1078	45	22	2
3	InHiveControl	InHiveControl	CH3	2013	y	0.11	20	.	.
3	InHiveControl	InHiveControl	CH3	2013	y	0.1204	20	.	.
3	InHiveControl	InHiveControl	CH3	2013	y	0.113	35	9	9
3	InHiveControl	InHiveControl	CH3	2013	y	0.1088	25	9	1
3	InHiveControl	InHiveControl	CH3	2013	y	0.1136	33	22	1
3	InHiveControl	InHiveControl	CH3	2013	y	0.1106	23	8	2
3	InHiveControl	InHiveControl	CH3	2013	y	0.119	58	37	9
3	InHiveControl	InHiveControl	CH3	2013	y	0.1137	48	23	10
3	InHiveControl	InHiveControl	CH3	2013	y	0.1152	51	22	14
3	InHiveControl	InHiveControl	CH3	2013	y	0.1139	15	.	.
3	InHiveControl	InHiveControl	CH3	2013	y	0.1172	15	.	.
3	InHiveControl	InHiveControl	CH3	2013	y	0.124	28	28	1
3	InHiveControl	InHiveControl	CH3	2013	y	0.1027	45	15	7
3	InHiveControl	InHiveControl	CH3	2013	y	0.1077	28	9	2
3	InHiveControl	InHiveControl	CH3	2013	y	0.1103	32	18	5
3	InHiveControl	InHiveControl	CH3	2013	y	0.1091	41	22	1
3	InHiveControl	InHiveControl	CH3	2013	y	0.1139	35	23	4
3	InHiveControl	InHiveControl	CH3	2013	y	0.1064	28	14	5
3	InHiveControl	InHiveControl	CH3	2013	y	0.1102	10	10	1
3	InHiveControl	InHiveControl	CH3	2013	y	0.1157	29	21	2
3	InHiveControl	InHiveControl	CH3	2013	y	0.1096	25	8	1
3	InHiveControl	InHiveControl	CH3	2013	y	0.1227	38	9	1
3	InHiveControl	InHiveControl	CH3	2013	y	0.1	58	18	8
3	InHiveControl	InHiveControl	CH3	2013	y	0.111	26	23	1
3	InHiveControl	InHiveControl	CH3	2013	y	0.1153	55	18	5
3	InHiveControl	InHiveControl	CH3	2013	y	0.1122	46	21	14
3	InHiveControl	InHiveControl	CH3	2013	y	0.1064	38	8	4
3	InHiveControl	InHiveControl	CH3	2013	y	0.1179	25	8	2
3	InHiveControl	InHiveControl	CH3	2013	y	0.1073	38	15	12
3	InHiveControl	InHiveControl	CH3	2013	y	0.0826	17	.	.
3	InHiveControl	InHiveControl	CH3	2013	y	0.1239	29	.	.
3	InHiveControl	InHiveControl	CH3	2013	y	0.1157	54	34	4
3	InHiveControl	InHiveControl	CH13	2013	y	0.1139	12	9	1
3	InHiveControl	InHiveControl	CH13	2013	y	0.1239	48	27	14
3	InHiveControl	InHiveControl	CH13	2013	y	0.1113	3	.	.
3	InHiveControl	InHiveControl	CH13	2013	y	0.1051	5	.	.
3	InHiveControl	InHiveControl	CH13	2013	y	0.1337	27	.	.
3	InHiveControl	InHiveControl	CH13	2013	y	0.1145	43	22	13
3	InHiveControl	InHiveControl	CH13	2013	y	0.1062	56	29	4
3	InHiveControl	InHiveControl	CH13	2013	y	0.1154	7	30	1
3	InHiveControl	InHiveControl	CH13	2013	y	0.1172	73	14	3
3	InHiveControl	InHiveControl	CH13	2013	y	0.1116	55	20	8
3	InHiveControl	InHiveControl	CH13	2013	y	0.1169	3	.	.
3	InHiveControl	InHiveControl	CH13	2013	y	0.112	3	.	.
3	InHiveControl	InHiveControl	CH13	2013	y	0.1045	33	28	4
3	InHiveControl	InHiveControl	CH13	2013	y	0.1176	45	38	3
3	InHiveControl	InHiveControl	CH13	2013	y	0.1136	36	27	3
3	InHiveControl	InHiveControl	CH13	2013	y	0.1209	9	9	1
3	InHiveControl	InHiveControl	CH13	2013	y	0.1144	61	42	7
3	InHiveControl	InHiveControl	CH13	2013	y	0.1107	3	.	.
3	InHiveControl	InHiveControl	CH13	2013	y	0.1168	31	18	6
3	InHiveControl	InHiveControl	CH13	2013	y	0.1159	8	8	1
3	InHiveControl	InHiveControl	CH13	2013	y	0.127	46	31	6
3	InHiveControl	InHiveControl	CH13	2013	y	0.1105	9	.	.
3	InHiveControl	InHiveControl	CH13	2013	y	0.1209	7	.	.
3	InHiveControl	InHiveControl	CH13	2013	y	0.1045	8	.	.
3	InHiveControl	InHiveControl	CH13	2013	y	0.1158	4	.	.
3	InHiveControl	InHiveControl	CH13	2013	y	0.1236	33	18	7
3	InHiveControl	InHiveControl	CH13	2013	y	0.1167	11	.	.
3	InHiveControl	InHiveControl	CH13	2013	y	0.1153	4	.	.
3	InHiveControl	InHiveControl	CH13	2013	y	0.1244	5	.	.
3	InHiveControl	InHiveControl	CH13	2013	y	0.1234	52	18	10
3	InHiveControl	InHiveControl	CH13	2013	y	0.1098	50	37	9
3	InHiveControl	InHiveControl	CH13	2013	y	0.1137	32	14	5
3	InHiveControl	InHiveControl	CH13	2013	y	0.1204	51	9	8
3	InHiveControl	InHiveControl	CH13	2013	y	0.1035	43	14	3
3	InHiveControl	InHiveControl	CH13	2013	y	0.1136	12	5	5
3	InHiveControl	InHiveControl	CH13	2013	y	0.1163	3	.	.
3	InHiveControl	InHiveControl	CH13	2013	y	0.1189	43	43	1
3	InHiveControl	InHiveControl	CH13	2013	y	0.1065	17	17	1
3	InHiveControl	InHiveControl	CH13	2013	y	0.114	36	30	3
3	InHiveControl	InHiveControl	CH13	2013	y	0.1164	27	.	.
3	InHiveControl	InHiveControl	CH13	2013	y	0.1283	62	13	13
3	InHiveControl	InHiveControl	CH13	2013	y	0.1105	28	8	2
3	InHiveControl	InHiveControl	CH13	2013	y	0.1238	13	13	1
3	InHiveControl	InHiveControl	CH13	2013	y	0.1009	28	15	7
3	InHiveControl	InHiveControl	CH13	2013	y	0.1048	59	18	9
3	InHiveControl	InHiveControl	CH13	2013	y	0.117	40	27	13
3	InHiveControl	InHiveControl	CH13	2013	y	0.1082	22	.	.
3	InHiveControl	InHiveControl	CH13	2013	y	0.1202	9	9	1
3	InHiveControl	InHiveControl	CH13	2013	y	0.1122	61	34	8
3	InHiveControl	InHiveControl	CH13	2013	y	0.1137	42	35	4
3	InHiveControl	InHiveControl	CH13	2013	y	0.1038	37	27	9
3	InHiveControl	InHiveControl	CH13	2013	y	0.1158	7	.	.
3	InHiveControl	InHiveControl	CH13	2013	y	0.1153	39	27	9
3	InHiveControl	InHiveControl	CH13	2013	y	0.1163	10	10	2
3	InHiveControl	InHiveControl	CH13	2013	y	0.1159	57	17	12
3	InHiveControl	InHiveControl	CH13	2013	y	0.1151	53	26	14
3	InHiveControl	InHiveControl	CH13	2013	y	0.1189	44	17	7
3	InHiveControl	InHiveControl	CH13	2013	y	0.1238	44	26	8
3	InHiveControl	InHiveControl	CH13	2013	y	0.102	27	22	1
3	InHiveControl	InHiveControl	CH13	2013	y	0.115	47	17	11
3	InHiveControl	InHiveControl	CH13	2013	y	0.1238	29	27	3
3	InHiveControl	InHiveControl	CH13	2013	y	0.1103	8	8	1
3	InHiveControl	InHiveControl	CH13	2013	y	0.1231	55	17	6
3	InHiveControl	InHiveControl	CH13	2013	y	0.1261	33	26	6
3	InHiveControl	InHiveControl	CH13	2013	y	0.1167	42	27	5
3	InHiveControl	InHiveControl	CH13	2013	y	0.1175	36	7	10
3	InHiveControl	InHiveControl	CH13	2013	y	0.1116	19	13	7
3	InHiveControl	InHiveControl	CH13	2013	y	0.1226	13	.	.
3	InHiveControl	InHiveControl	CH13	2013	y	0.1005	30	13	7
3	InHiveControl	InHiveControl	CH13	2013	y	0.0965	17	12	5
3	InHiveControl	InHiveControl	CH13	2013	y	0.096	13	.	.
3	InHiveControl	InHiveControl	CH13	2013	y	0.1027	14	9	1
3	InHiveControl	InHiveControl	CH13	2013	y	0.1016	6	.	.
3	InHiveControl	InHiveControl	CH13	2013	y	0.0837	11	10	2
3	InHiveControl	InHiveControl	CH13	2013	y	0.1405	38	7	13
3	InHiveControl	InHiveControl	CH7	2013	y	0.124	21	.	.
3	InHiveControl	InHiveControl	CH7	2013	y	0.1239	37	8	5
3	InHiveControl	InHiveControl	CH7	2013	y	0.116	30	.	.
3	InHiveControl	InHiveControl	CH7	2013	y	0.112	71	9	14
3	InHiveControl	InHiveControl	CH7	2013	y	0.1115	46	27	10
3	InHiveControl	InHiveControl	CH7	2013	y	0.1105	52	27	15
3	InHiveControl	InHiveControl	CH7	2013	y	0.111	34	15	5
3	InHiveControl	InHiveControl	CH7	2013	y	0.1122	59	30	12
3	InHiveControl	InHiveControl	CH7	2013	y	0.0955	40	8	2
3	InHiveControl	InHiveControl	CH7	2013	y	0.119	39	38	2
3	InHiveControl	InHiveControl	CH7	2013	y	0.111	17	.	.
3	InHiveControl	InHiveControl	CH7	2013	y	0.1193	3	.	.
3	InHiveControl	InHiveControl	CH7	2013	y	0.1188	31	8	10
3	InHiveControl	InHiveControl	CH7	2013	y	0.1166	17	.	.
3	InHiveControl	InHiveControl	CH7	2013	y	0.1136	40	15	9
3	InHiveControl	InHiveControl	CH7	2013	y	0.1085	27	15	6
3	InHiveControl	InHiveControl	CH7	2013	y	0.1206	54	39	6
3	InHiveControl	InHiveControl	CH7	2013	y	0.1206	43	28	6
3	InHiveControl	InHiveControl	CH7	2013	y	0.1071	23	14	2
3	InHiveControl	InHiveControl	CH7	2013	y	0.1056	41	15	12
3	InHiveControl	InHiveControl	CH7	2013	y	0.1129	24	18	1
3	InHiveControl	InHiveControl	CH7	2013	y	0.1205	37	15	11
3	InHiveControl	InHiveControl	CH7	2013	y	0.0997	44	15	8
3	InHiveControl	InHiveControl	CH7	2013	y	0.1199	5	5	2
3	InHiveControl	InHiveControl	CH7	2013	y	0.1211	39	5	5
3	InHiveControl	InHiveControl	CH7	2013	y	0.1163	8	.	.
3	InHiveControl	InHiveControl	CH7	2013	y	0.1106	9	.	.
3	InHiveControl	InHiveControl	CH7	2013	y	0.1237	33	5	5
3	InHiveControl	InHiveControl	CH7	2013	y	0.1132	38	27	10
3	InHiveControl	InHiveControl	CH7	2013	y	0.1188	51	22	6
3	InHiveControl	InHiveControl	CH7	2013	y	0.1164	56	12	8
3	InHiveControl	InHiveControl	CH7	2013	y	0.0999	17	.	.
3	InHiveControl	InHiveControl	CH7	2013	y	0.1125	52	17	9
3	InHiveControl	InHiveControl	CH7	2013	y	0.1127	42	18	11
3	InHiveControl	InHiveControl	CH7	2013	y	0.1112	50	17	8
3	InHiveControl	InHiveControl	CH7	2013	y	0.1093	53	18	13
3	InHiveControl	InHiveControl	CH7	2013	y	0.1158	9	.	.
3	InHiveControl	InHiveControl	CH7	2013	y	0.1179	40	22	3
3	InHiveControl	InHiveControl	CH7	2013	y	0.1118	38	23	10
3	InHiveControl	InHiveControl	CH7	2013	y	0.1142	34	17	1
3	InHiveControl	InHiveControl	CH7	2013	y	0.1139	45	24	11
3	InHiveControl	InHiveControl	CH7	2013	y	0.1024	5	.	.
3	InHiveControl	InHiveControl	CH7	2013	y	0.0868	50	8	8
3	InHiveControl	InHiveControl	CH7	2013	y	0.1172	35	15	6
3	InHiveControl	InHiveControl	CH7	2013	y	0.1162	50	45	2
3	InHiveControl	InHiveControl	CH7	2013	y	0.1208	9	.	.
3	InHiveControl	InHiveControl	CH7	2013	y	0.1318	24	.	.
3	InHiveControl	InHiveControl	CH7	2013	y	0.1175	56	23	10
3	InHiveControl	InHiveControl	CH7	2013	y	0.1179	31	18	5
3	InHiveControl	InHiveControl	CH7	2013	y	0.1126	33	23	8
3	InHiveControl	InHiveControl	CH7	2013	y	0.116	45	21	7
3	InHiveControl	InHiveControl	CH7	2013	y	0.1194	40	16	2
3	InHiveControl	InHiveControl	CH7	2013	y	0.1209	4	39	1
3	InHiveControl	InHiveControl	CH7	2013	y	0.1157	50	19	15
3	InHiveControl	InHiveControl	CH7	2013	y	0.0825	55	18	4
3	InHiveControl	InHiveControl	CH7	2013	y	0.1084	24	14	2
3	InHiveControl	InHiveControl	CH7	2013	y	0.1184	29	.	.
3	InHiveControl	InHiveControl	CH7	2013	y	0.1105	38	16	12
3	InHiveControl	InHiveControl	CH7	2013	y	0.1152	27	.	.
3	InHiveControl	InHiveControl	CH7	2013	y	0.1083	51	23	18
3	InHiveControl	InHiveControl	CH7	2013	y	0.1037	34	11	8
3	InHiveControl	InHiveControl	CH7	2013	y	0.1152	4	.	.
3	InHiveControl	InHiveControl	CH7	2013	y	0.1199	48	29	8
3	InHiveControl	InHiveControl	CH7	2013	y	0.1191	11	.	.
3	InHiveControl	InHiveControl	CH7	2013	y	0.1154	25	23	1
3	InHiveControl	InHiveControl	CH7	2013	y	0.1262	59	22	9
3	InHiveControl	InHiveControl	CH7	2013	y	0.1027	36	29	5
3	InHiveControl	InHiveControl	CH7	2013	y	0.118	11	11	1
3	InHiveControl	InHiveControl	CH7	2013	y	0.1147	53	37	9
3	InHiveControl	InHiveControl	CH7	2013	y	0.1186	29	.	.
3	InHiveControl	InHiveControl	CH7	2013	y	0.1135	54	37	10
3	InHiveControl	InHiveControl	CH7	2013	y	0.1163	30	14	4
3	InHiveControl	InHiveControl	CH7	2013	y	0.1017	45	29	2
3	InHiveControl	InHiveControl	CH7	2013	y	0.1101	6	.	.
3	InHiveControl	InHiveControl	CH7	2013	y	0.1141	17	11	4
3	InHiveControl	InHiveControl	CH7	2013	y	0.1198	47	14	9
3	InHiveControl	InHiveControl	CH7	2013	y	0.1022	35	30	3
3	InHiveControl	InHiveControl	CH7	2013	y	0.1172	18	18	1
3	InHiveControl	InHiveControl	CH7	2013	y	0.1165	46	14	9
3	InHiveControl	InHiveControl	CH7	2013	y	0.1198	48	28	8
3	InHiveControl	InHiveControl	CH7	2013	y	0.1037	9	.	.
3	InHiveControl	InHiveControl	CH7	2013	y	0.1113	62	29	11
3	InHiveControl	InHiveControl	CH7	2013	y	0.1117	42	28	12
3	InHiveControl	InHiveControl	CH7	2013	y	0.1256	4	.	.
3	InHiveControl	InHiveControl	CH7	2013	y	0.1105	35	9	2
3	InHiveControl	InHiveControl	CH7	2013	y	0.1268	8	.	.
3	InHiveControl	InHiveControl	CH7	2013	y	0.1135	28	9	8
3	InHiveControl	InHiveControl	CH7	2013	y	0.1133	15	8	2
3	InHiveControl	InHiveControl	CH7	2013	y	0.1263	52	27	10
3	InHiveControl	InHiveControl	CH7	2013	y	0.1141	22	16	5
3	InHiveControl	InHiveControl	CH7	2013	y	0.1013	14	9	4
3	InHiveControl	InHiveControl	CH7	2013	y	0.1119	51	8	11
3	InHiveControl	InHiveControl	CH7	2013	y	0.1127	51	28	5
3	InHiveControl	InHiveControl	CH7	2013	y	0.1238	30	.	.

## Sheet: Figure 2
Data for calculations in Figure 2
*/ survivorship examination according to information in section 3.4 of http://www.ats.ucla.edu/stat/sas/seminars/sas_survival/;
*/ this does a nonparametric test that looks for differences across treatments by "using non-parametric methods to test for equality of the survival function among groups";
*/ followed by a Cox proportional hazard model analysis Section 5 of the above website;
*/ essentially this loooks to see if treatments differ in the survival function, assuming that the outcome of death is not normally distributed;
*/ did one of these test for each trial;
*/ did a sidak multiple-comparison adjustment to look for differences between treatments in Kaplan-Meier estimate, according to
support.sas.com/documentation/cdl/en/statug/63033/HTML/default/viewer.htm#statug_lifetest_sect019.htm;
*/ trial one;
TagNumber	TagColor	Bee ID	Longevity	Fstat	Trt$;
1	NeonYellow	1	45	1	Malnourished
2	NeonYellow	2	9	1	Malnourished
3	NeonYellow	3	40	1	Malnourished
5	NeonYellow	4	30	1	Malnourished
6	NeonYellow	5	37	1	Malnourished
9	NeonYellow	6	4	1	Malnourished
10	NeonYellow	7	3	1	Malnourished
11	NeonYellow	8	3	1	Malnourished
13	NeonYellow	9	14	1	Malnourished
14	NeonYellow	10	40	1	Malnourished
15	NeonYellow	11	3	1	Malnourished
17	NeonYellow	12	5	1	Malnourished
18	NeonYellow	13	9	1	Malnourished
19	NeonYellow	14	3	1	Malnourished
20	NeonYellow	15	38	1	Malnourished
22	NeonYellow	16	5	1	Malnourished
23	NeonYellow	17	3	1	Malnourished
24	NeonYellow	18	4	1	Malnourished
25	NeonYellow	19	4	1	Malnourished
26	NeonYellow	20	4	1	Malnourished
9	Orange	21	9	1	Malnourished
16	Orange	22	7	1	Malnourished
17	Orange	23	41	1	Malnourished
21	Orange	24	40	1	Malnourished
23	Orange	25	43	1	Malnourished
24	Orange	26	40	1	Malnourished
27	Orange	27	42	1	Malnourished
28	Orange	28	43	1	Malnourished
29	Orange	29	26	1	Malnourished
32	Orange	30	17	1	Malnourished
36	Orange	31	39	1	Malnourished
37	Orange	32	9	1	Malnourished
39	Orange	33	9	1	Malnourished
41	Orange	34	40	1	Malnourished
43	Orange	35	40	1	Malnourished
45	Orange	36	40	1	Malnourished
51	Orange	37	41	1	Malnourished
52	Orange	38	43	1	Malnourished
53	Orange	39	8	1	Malnourished
54	Orange	40	30	1	Malnourished
55	Orange	41	5	1	Malnourished
57	Orange	42	40	1	Malnourished
59	Orange	43	40	1	Malnourished
60	Orange	44	43	1	Malnourished
61	Orange	45	33	1	Malnourished
63	Orange	46	41	1	Malnourished
65	Orange	47	40	1	Malnourished
66	Orange	48	9	1	Malnourished
68	Orange	49	41	1	Malnourished
69	Orange	50	41	1	Malnourished
73	Orange	51	40	1	Malnourished
75	Orange	52	39	1	Malnourished
76	Orange	53	9	1	Malnourished
78	Orange	54	39	1	Malnourished
79	Orange	55	11	1	Malnourished
80	Orange	56	41	1	Malnourished
83	Orange	57	40	1	Malnourished
86	Orange	58	7	1	Malnourished
87	Orange	59	3	1	Malnourished
88	Orange	60	43	1	Malnourished
89	Orange	61	11	1	Malnourished
96	Orange	62	9	1	Malnourished
98	Orange	63	9	1	Malnourished
99	Orange	64	25	1	Malnourished
2	OrangeUpsidedown	65	29	1	Malnourished
6 OrangeUpsidedown	66	25	1	Malnourished
7	OrangeUpsidedown	67	35	1	Malnourished
9	OrangeUpsidedown	68	21	1	Malnourished
11	OrangeUpsidedown	69	35	1	Malnourished
14	OrangeUpsidedown	70	3	1	Malnourished
15	OrangeUpsidedown	71	10	1	Malnourished
17	OrangeUpsidedown	72	35	1	Malnourished
19	OrangeUpsidedown	73	4	1	Malnourished
20	OrangeUpsidedown	74	27	1	Malnourished
21	OrangeUpsidedown	75	33	1	Malnourished
22	OrangeUpsidedown	76	7	1	Malnourished
23	OrangeUpsidedown	77	44	1	Malnourished
24	OrangeUpsidedown	78	40	1	Malnourished
25	OrangeUpsidedown	79	8	1	Malnourished
27	OrangeUpsidedown	80	40	1	Malnourished
28	OrangeUpsidedown	81	40	1	Malnourished
29	OrangeUpsidedown	82	19	1	Malnourished
30	OrangeUpsidedown	83	7	1	Malnourished
32	OrangeUpsidedown	84	29	1	Malnourished
33	OrangeUpsidedown	85	26	1	Malnourished
35	OrangeUpsidedown	86	8	1	Malnourished
36	OrangeUpsidedown	87	34	1	Malnourished
37	OrangeUpsidedown	88	8	1	Malnourished
38	OrangeUpsidedown	89	5	1	Malnourished
39	OrangeUpsidedown	90	9	1	Malnourished
40	OrangeUpsidedown	91	25	1	Malnourished
41	OrangeUpsidedown	92	40	1	Malnourished
43	OrangeUpsidedown	93	33	1	Malnourished
44	OrangeUpsidedown	94	34	1	Malnourished
45	OrangeUpsidedown	95	46	1	Malnourished
46	OrangeUpsidedown	96	8	1	Malnourished
47	OrangeUpsidedown	97	20	1	Malnourished
48	OrangeUpsidedown	98	2	1	Malnourished
49	OrangeUpsidedown	99	9	1	Malnourished
50	OrangeUpsidedown	100	34	1	Malnourished
51	OrangeUpsidedown	101	33	1	Malnourished
52	OrangeUpsidedown	102	42	1	Malnourished
53	OrangeUpsidedown	103	24	1	Malnourished
54	OrangeUpsidedown	104	9	1	Malnourished
55	OrangeUpsidedown	105	6	1	Malnourished
56	OrangeUpsidedown	106	10	1	Malnourished
57	OrangeUpsidedown	107	37	1	Malnourished
58	OrangeUpsidedown	108	29	1	Malnourished
59	OrangeUpsidedown	109	30	1	Malnourished
60	OrangeUpsidedown	110	41	1	Malnourished
61	OrangeUpsidedown	111	28	1	Malnourished
62	OrangeUpsidedown	112	34	1	Malnourished
63	OrangeUpsidedown	113	48	1	Malnourished
64	OrangeUpsidedown	114	25	1	Malnourished
65	OrangeUpsidedown	115	32	1	Malnourished
66	OrangeUpsidedown	116	10	1	Malnourished
67	OrangeUpsidedown	117	8	1	Malnourished
68	OrangeUpsidedown	118	10	1	Malnourished
69 OrangeUpsidedown	119	34	1	Malnourished
70	OrangeUpsidedown	120	31	1	Malnourished
72	OrangeUpsidedown	121	11	1	Malnourished
73	OrangeUpsidedown	122	34	1	Malnourished
74	OrangeUpsidedown	123	26	1	Malnourished
75	OrangeUpsidedown	124	33	1	Malnourished
76	OrangeUpsidedown	125	3	1	Malnourished
78	OrangeUpsidedown	126	41	1	Malnourished
79	OrangeUpsidedown	127	5	1	Malnourished
80	OrangeUpsidedown	128	32	1	Malnourished
82	OrangeUpsidedown	129	11	1	Malnourished
83	OrangeUpsidedown	130	34	1	Malnourished
84	OrangeUpsidedown	131	20	1	Malnourished
85	OrangeUpsidedown	132	2	1	Malnourished
86	OrangeUpsidedown	133	14	1	Malnourished
88 OrangeUpsidedown	134	43	1	Malnourished
89 OrangeUpsidedown	135	34	1	Malnourished
91	OrangeUpsidedown	136	34	1	Malnourished
93	OrangeUpsidedown	137	12	1	Malnourished
94	OrangeUpsidedown	138	4	1	Malnourished
95	OrangeUpsidedown	139	8	1	Malnourished
96 OrangeUpsidedown	140	22	1	Malnourished
97	OrangeUpsidedown	141	19	1	Malnourished
98 OrangeUpsidedown	142	13	1	Malnourished
99 OrangeUpsidedown	143	31	1	Malnourished
1	Blue	144	11	1	Malnourished
2	Blue	145	31	1	Malnourished
3	Blue	146	20	1	Malnourished
4	Blue	147	17	1	Malnourished
5	Blue	148	25	1	Malnourished
6	Blue	149	6	1	Malnourished
7	Blue	150	37	1	Malnourished
8	Blue	151	30	1	Malnourished
9	Blue	152	26	1	Malnourished
10	Blue	153	12	1	Malnourished
11	Blue	154	10	1	Malnourished
12	Blue	155	33	1	Malnourished
13	Blue	156	20	1	Malnourished
14	Blue	157	28	1	Malnourished
15	Blue	158	6	1	Malnourished
16	Blue	159	27	1	Malnourished
17	Blue	160	37	1	Malnourished
19	Blue	161	22	1	Malnourished
20	Blue	162	32	1	Malnourished
21	Blue	163	37	1	Malnourished
22	Blue	164	37	1	Malnourished
23	Blue	165	6	1	Malnourished
24	Blue	166	30	1	Malnourished
25	Blue	167	43	1	Malnourished
26	Blue	168	33	1	Malnourished
27	Blue	169	8	1	Malnourished
28	Blue	170	29	1	Malnourished
29	Blue	171	37	1	Malnourished
30	Blue	172	30	1	Malnourished
31	Blue	173	40	1	Malnourished
33	Blue	174	8	1	Malnourished
34	Blue	175	9	1	Malnourished
35	Blue	176	22	1	Malnourished
36	Blue	177	8	1	Malnourished
37	Blue	178	5	1	Malnourished
38	Blue	179	46	1	Malnourished
40	Blue	180	33	1	Malnourished
1	Green	181	41	1	Malnourished
5	Green	182	10	1	Malnourished
6	Green	183	31	1	Malnourished
7	Green	184	37	1	Malnourished
8	Green	185	29	1	Malnourished
9	Green	186	33	1	Malnourished
10	Green	187	35	1	Malnourished
11	Green	188	28	1	Malnourished
12	Green	189	8	1	Malnourished
13	Green	190	2	1	Malnourished
14	Green	191	29	1	Malnourished
15	Green	192	13	1	Malnourished
16	Green	193	13	1	Malnourished
17	Green	194	37	1	Malnourished
18	Green	195	6	1	Malnourished
19	Green	196	37	1	Malnourished
20	Green	197	28	1	Malnourished
21	Green	198	34	1	Malnourished
22	Green	199	6	1	Malnourished
23	Green	200	8	1	Malnourished
24	Green	201	4	1	Malnourished
25	Green	202	14	1	Malnourished
26	Green	203	17	1	Malnourished
27	Green	204	8	1	Malnourished
28	Green	205	35	1	Malnourished
29	Green	206	17	1	Malnourished
30	Green	207	34	1	Malnourished
31	Green	208	8	1	Malnourished
33	Green	209	28	1	Malnourished
34	Green	210	10	1	Malnourished
35	Green	211	28	1	Malnourished
36	Green	212	29	1	Malnourished
37	Green	213	35	1	Malnourished
38	Green	214	37	1	Malnourished
39	Green	215	28	1	Malnourished
40	Green	216	41	1	Malnourished
41	Green	217	32	1	Malnourished
42	Green	218	28	1	Malnourished
43	Green	219	33	1	Malnourished
44	Green	220	6	1	Malnourished
45	Green	221	48	1	Malnourished
46	Green	222	14	1	Malnourished
48	Green	223	26	1	Malnourished
49	Green	224	28	1	Malnourished
51	Green	225	37	1	Malnourished
52	Green	226	30	1	Malnourished
53	Green	227	24	1	Malnourished
54	Green	228	28	1	Malnourished
55	Green	229	3	1	Malnourished
56	Green	230	7	1	Malnourished
57	Green	231	28	1	Malnourished
58	Green	232	9	1	Malnourished
59	Green	233	6	1	Malnourished
60	Green	234	26	1	Malnourished
61	Green	235	38	1	Malnourished
62	Green	236	32	1	Malnourished
63	Green	237	22	1	Malnourished
64	Green	238	35	1	Malnourished
65	Green	239	28	1	Malnourished
67	Green	240	28	1	Malnourished
68	Green	241	3	1	Malnourished
69	Green	242	20	1	Malnourished
70	Green	243	27	1	Malnourished
71	Green	244	27	1	Malnourished
72	Green	245	3	1	Malnourished
73	Green	246	14	1	Malnourished
74	Green	247	29	1	Malnourished
75	Green	248	20	1	Malnourished
76	Green	249	24	1	Malnourished
77	Green	250	28	1	Malnourished
78	Green	251	26	1	Malnourished
79	Green	252	22	1	Malnourished
80	Green	253	37	1	Malnourished
81	Green	254	28	1	Malnourished
82	Green	255	35	1	Malnourished
83	Green	256	35	1	Malnourished
84	Green	257	6	1	Malnourished
85	Green	258	9	1	Malnourished
86	Green	259	34	1	Malnourished
87	Green	260	33	1	Malnourished
88	Green	261	37	1	Malnourished
89	Green	262	38	1	Malnourished
90	Green	263	31	1	Malnourished
91	Green	264	34	1	Malnourished
92	Green	265	6	1	Malnourished
93	Green	266	32	1	Malnourished
94	Green	267	28	1	Malnourished
95	Green	268	32	1	Malnourished
96	Green	269	27	1	Malnourished
97	Green	270	28	1	Malnourished
98	Green	271	25	1	Malnourished
99	Green	272	37	1	Malnourished
1	GreenUpsidedown	273	18	1	Malnourished
4	GreenUpsidedown	274	37	1	Malnourished
5	GreenUpsidedown	275	27	1	Malnourished
6	GreenUpsidedown	276	7	1	Malnourished
7	GreenUpsidedown	277	36	1	Malnourished
8 GreenUpsidedown	278	5	1	Malnourished
9	GreenUpsidedown	279	32	1	Malnourished
10	GreenUpsidedown	280	38	1	Malnourished
11	GreenUpsidedown	281	27	1	Malnourished
12	GreenUpsidedown	282	35	1	Malnourished
13	GreenUpsidedown	283	25	1	Malnourished
14	GreenUpsidedown	284	6	1	Malnourished
15	GreenUpsidedown	285	10	1	Malnourished
16	GreenUpsidedown	286	32	1	Malnourished
17	GreenUpsidedown	287	36	1	Malnourished
18	GreenUpsidedown	288	15	1	Malnourished
19	GreenUpsidedown	289	35	1	Malnourished
20	GreenUpsidedown	290	41	1	Malnourished
21	GreenUpsidedown	291	36	1	Malnourished
22	GreenUpsidedown	292	5	1	Malnourished
23	GreenUpsidedown	293	7	1	Malnourished
24	GreenUpsidedown	294	42	1	Malnourished
25	GreenUpsidedown	295	37	1	Malnourished
26	GreenUpsidedown	296	6	1	Malnourished
27	GreenUpsidedown	297	9	1	Malnourished
28	GreenUpsidedown	298	33	1	Malnourished
29	GreenUpsidedown	299	34	1	Malnourished
30	GreenUpsidedown	300	30	1	Malnourished
31	GreenUpsidedown	301	27	1	Malnourished
32	GreenUpsidedown	302	36	1	Malnourished
34	GreenUpsidedown	303	27	1	Malnourished
35	GreenUpsidedown	304	17	1	Malnourished
36	GreenUpsidedown	305	33	1	Malnourished
37	GreenUpsidedown	306	36	1	Malnourished
38	GreenUpsidedown	307	41	1	Malnourished
39	GreenUpsidedown	308	23	1	Malnourished
40	GreenUpsidedown	309	44	1	Malnourished
41	GreenUpsidedown	310	7	1	Malnourished
42	GreenUpsidedown	311	16	1	Malnourished
43	GreenUpsidedown	312	4	1	Malnourished
44	GreenUpsidedown	313	15	1	Malnourished
45	GreenUpsidedown	314	52	1	Malnourished
46	GreenUpsidedown	315	36	1	Malnourished
47	GreenUpsidedown	316	33	1	Malnourished
48	GreenUpsidedown	317	27	1	Malnourished
49	GreenUpsidedown	318	7	1	Malnourished
50	GreenUpsidedown	319	27	1	Malnourished
51	GreenUpsidedown	320	9	1	Malnourished
52	GreenUpsidedown	321	36	1	Malnourished
53	GreenUpsidedown	322	35	1	Malnourished
54	GreenUpsidedown	323	35	1	Malnourished
56	GreenUpsidedown	324	30	1	Malnourished
57	GreenUpsidedown	325	30	1	Malnourished
58	GreenUpsidedown	326	18	1	Malnourished
59	GreenUpsidedown	327	9	1	Malnourished
60	GreenUpsidedown	328	4	1	Malnourished
61	GreenUpsidedown	329	37	1	Malnourished
62	GreenUpsidedown	330	14	1	Malnourished
63	GreenUpsidedown	331	20	1	Malnourished
64	GreenUpsidedown	332	32	1	Malnourished
65	GreenUpsidedown	333	5	1	Malnourished
66	GreenUpsidedown	334	11	1	Malnourished
67	GreenUpsidedown	335	35	1	Malnourished
68	GreenUpsidedown	336	22	1	Malnourished
69	GreenUpsidedown	337	35	1	Malnourished
70	GreenUpsidedown	338	43	1	Malnourished
72	GreenUpsidedown	339	35	1	Malnourished
73	GreenUpsidedown	340	40	1	Malnourished
74	GreenUpsidedown	341	10	1	Malnourished
75	GreenUpsidedown	342	25	1	Malnourished
76	GreenUpsidedown	343	14	1	Malnourished
77	GreenUpsidedown	344	20	1	Malnourished
78	GreenUpsidedown	345	4	1	Malnourished
79	GreenUpsidedown	346	34	1	Malnourished
80	GreenUpsidedown	347	27	1	Malnourished
81	GreenUpsidedown	348	44	1	Malnourished
82	GreenUpsidedown	349	37	1	Malnourished
83	GreenUpsidedown	350	29	1	Malnourished
84	GreenUpsidedown	351	6	1	Malnourished
85	GreenUpsidedown	352	27	1	Malnourished
86	GreenUpsidedown	353	16	1	Malnourished
87	GreenUpsidedown	354	35	1	Malnourished
88	GreenUpsidedown	355	13	1	Malnourished
89	GreenUpsidedown	356	34	1	Malnourished
90	GreenUpsidedown	357	38	1	Malnourished
91	GreenUpsidedown	358	37	1	Malnourished
92	GreenUpsidedown	359	12	1	Malnourished
93	GreenUpsidedown	360	38	1	Malnourished
94	GreenUpsidedown	361	26	1	Malnourished
95	GreenUpsidedown	362	9	1	Malnourished
96	GreenUpsidedown	363	33	1	Malnourished
97	GreenUpsidedown	364	9	1	Malnourished
98	GreenUpsidedown	365	32	1	Malnourished
99	GreenUpsidedown	366	37	1	Malnourished
1	Red	367	13	1	Malnourished
2	Red	368	19	1	Malnourished
3	Red	369	13	1	Malnourished
4	Red	370	24	1	Malnourished
5	Red	371	11	1	Malnourished
6	Red	372	44	1	Malnourished
7	Red	373	27	1	Malnourished
8	Red	374	5	1	Malnourished
9	Red	375	24	1	Malnourished
10	Red	376	8	1	Malnourished
11	Red	377	19	1	Malnourished
12	Red	378	8	1	Malnourished
13	Red	379	7	1	Malnourished
14	Red	380	5	1	Malnourished
15	Red	381	5	1	Malnourished
16	Red	382	5	1	Malnourished
17	Red	383	16	1	Malnourished
18	Red	384	5	1	Malnourished
19	Red	385	19	1	Malnourished
20	Red	386	19	1	Malnourished
21	Red	387	19	1	Malnourished
22	Red	388	23	1	Malnourished
23	Red	389	7	1	Malnourished
24	Red	390	31	1	Malnourished
25	Red	391	19	1	Malnourished
26	Red	392	28	1	Malnourished
27	Red	393	27	1	Malnourished
28	Red	394	9	1	Malnourished
29	Red	395	22	1	Malnourished
30	Red	396	27	1	Malnourished
31	Red	397	29	1	Malnourished
32	Red	398	13	1	Malnourished
33	Red	399	4	1	Malnourished
34	Red	400	12	1	Malnourished
35	Red	401	8	1	Malnourished
36	Red	402	19	1	Malnourished
37	Red	403	7	1	Malnourished
38	Red	404	24	1	Malnourished
39	Red	405	19	1	Malnourished
40	Red	406	32	1	Malnourished
41	Red	407	19	1	Malnourished
42	Red	408	6	1	Malnourished
43	Red	409	7	1	Malnourished
44	Red	410	10	1	Malnourished
45	Red	411	16	1	Malnourished
46	Red	412	15	1	Malnourished
47	Red	413	5	1	Malnourished
48	Red	414	34	1	Malnourished
49	Red	415	8	1	Malnourished
50	Red	416	34	1	Malnourished
51	Red	417	8	1	Malnourished
52	Red	418	5	1	Malnourished
53	Red	419	7	1	Malnourished
54	Red	420	21	1	Malnourished
55	Red	421	27	1	Malnourished
56	Red	422	25	1	Malnourished
57	Red	423	19	1	Malnourished
58	Red	424	8	1	Malnourished
59	Red	425	7	1	Malnourished
60	Red	426	16	1	Malnourished
61	Red	427	25	1	Malnourished
62	Red	428	14	1	Malnourished
63	Red	429	33	1	Malnourished
64	Red	430	22	1	Malnourished
65	Red	431	27	1	Malnourished
66	Red	432	11	1	Malnourished
67	Red	433	24	1	Malnourished
68	Red	434	22	1	Malnourished
69	Red	435	25	1	Malnourished
70	Red	436	8	1	Malnourished
71	Red	437	7	1	Malnourished
72	Red	438	10	1	Malnourished
73	Red	439	14	1	Malnourished
74	Red	440	4	1	Malnourished
75	Red	441	5	1	Malnourished
77	Red	442	30	1	Malnourished
78	Red	443	5	1	Malnourished
79	Red	444	28	1	Malnourished
80	Red	445	27	1	Malnourished
81	Red	446	24	1	Malnourished
82	Red	447	10	1	Malnourished
83	Red	448	25	1	Malnourished
84	Red	449	22	1	Malnourished
85	Red	450	19	1	Malnourished
86	Red	451	5	1	Malnourished
87	Red	452	32	1	Malnourished
88	Red	453	29	1	Malnourished
89	Red	454	45	1	Malnourished
90	Red	455	27	1	Malnourished
91	Red	456	13	1	Malnourished
92	Red	457	11	1	Malnourished
93	Red	458	16	1	Malnourished
94	Red	459	28	1	Malnourished
95	Red	460	27	1	Malnourished
96	Red	461	21	1	Malnourished
97	Red	462	32	1	Malnourished
98	Red	463	10	1	Malnourished
99	Red	464	17	1	Malnourished
28	NeonYellow	465	54	1	Control
29	NeonYellow	466	15	1	Control
30	NeonYellow	467	35	1	Control
31	NeonYellow	468	34	1	Control
32	NeonYellow	469	31	1	Control
33	NeonYellow	470	35	1	Control
34	NeonYellow	471	29	1	Control
35	NeonYellow	472	36	1	Control
36	NeonYellow	473	34	1	Control
37	NeonYellow	474	15	1	Control
38	NeonYellow	475	40	1	Control
39	NeonYellow	476	36	1	Control
40	NeonYellow	477	42	1	Control
41	NeonYellow	478	26	1	Control
42	NeonYellow	479	37	1	Control
43	NeonYellow	480	20	1	Control
44	NeonYellow	481	3	1	Control
45	NeonYellow	482	22	1	Control
46	NeonYellow	483	30	1	Control
47	NeonYellow	484	48	1	Control
48	NeonYellow	485	3	1	Control
49	NeonYellow	486	31	1	Control
51	NeonYellow	487	33	1	Control
53	NeonYellow	488	21	1	Control
54	NeonYellow	489	39	1	Control
55	NeonYellow	490	12	1	Control
57	NeonYellow	491	8	1	Control
59	NeonYellow	492	38	1	Control
60	NeonYellow	493	8	1	Control
61	NeonYellow	494	36	1	Control
62	NeonYellow	495	39	1	Control
63	NeonYellow	496	11	1	Control
65	NeonYellow	497	47	1	Control
66	NeonYellow	498	38	1	Control
67	NeonYellow	499	39	1	Control
69	NeonYellow	500	31	1	Control
73	NeonYellow	501	9	1	Control
74	NeonYellow	502	49	1	Control
76	NeonYellow	503	6	1	Control
77	NeonYellow	504	36	1	Control
79	NeonYellow	505	10	1	Control
80	NeonYellow	506	23	1	Control
81	NeonYellow	507	48	1	Control
82	NeonYellow	508	33	1	Control
83	NeonYellow	509	16	1	Control
84	NeonYellow	510	38	1	Control
85	NeonYellow	511	34	1	Control
86	NeonYellow	512	8	1	Control
87	NeonYellow	513	11	1	Control
88	NeonYellow	514	35	1	Control
89	NeonYellow	515	23	1	Control
90	NeonYellow	516	36	1	Control
91	NeonYellow	517	37	1	Control
92	NeonYellow	518	29	1	Control
93	NeonYellow	519	38	1	Control
94	NeonYellow	520	33	1	Control
95	NeonYellow	521	30	1	Control
96	NeonYellow	522	8	1	Control
97	NeonYellow	523	45	1	Control
98	NeonYellow	524	7	1	Control
99	NeonYellow	525	43	1	Control
41	Blue	526	29	1	Control
42	Blue	527	35	1	Control
43	Blue	528	34	1	Control
44	Blue	529	32	1	Control
45	Blue	530	41	1	Control
46	Blue	531	42	1	Control
47	Blue	532	50	1	Control
48	Blue	533	28	1	Control
49	Blue	534	34	1	Control
50	Blue	535	31	1	Control
51	Blue	536	38	1	Control
52	Blue	537	33	1	Control
53	Blue	538	12	1	Control
54	Blue	539	40	1	Control
55	Blue	540	9	1	Control
56	Blue	541	7	1	Control
57	Blue	542	25	1	Control
58	Blue	543	16	1	Control
59	Blue	544	11	1	Control
60	Blue	545	35	1	Control
61	Blue	546	12	1	Control
62	Blue	547	31	1	Control
63	Blue	548	31	1	Control
64	Blue	549	24	1	Control
65	Blue	550	18	1	Control
66	Blue	551	14	1	Control
67	Blue	552	27	1	Control
68	Blue	553	43	1	Control
69	Blue	554	2	1	Control
70	Blue	555	29	1	Control
71	Blue	556	24	1	Control
72	Blue	557	41	1	Control
73	Blue	558	16	1	Control
74	Blue	559	34	1	Control
75	Blue	560	34	1	Control
76	Blue	561	15	1	Control
77	Blue	562	3	1	Control
78	Blue	563	7	1	Control
79	Blue	564	31	1	Control
80	Blue	565	39	1	Control
81	Blue	566	9	1	Control
82	Blue	567	39	1	Control
83	Blue	568	9	1	Control
84	Blue	569	31	1	Control
85	Blue	570	31	1	Control
86	Blue	571	33	1	Control
87	Blue	572	32	1	Control
88	Blue	573	38	1	Control
89	Blue	574	35	1	Control
90	Blue	575	28	1	Control
91	Blue	576	28	1	Control
92	Blue	577	42	1	Control
93	Blue	578	18	1	Control
94	Blue	579	39	1	Control
95	Blue	580	28	1	Control
96	Blue	581	43	1	Control
97	Blue	582	9	1	Control
98	Blue	583	32	1	Control
99	Blue	584	43	1	Control
1	Yellow	585	17	1	Control
2	Yellow	586	25	1	Control
3	Yellow	587	34	1	Control
4	Yellow	588	8	1	Control
5	Yellow	589	21	1	Control
6	Yellow	590	25	1	Control
7	Yellow	591	15	1	Control
8	Yellow	592	25	1	Control
9	Yellow	593	27	1	Control
10	Yellow	594	6	1	Control
11	Yellow	595	24	1	Control
12	Yellow	596	27	1	Control
13	Yellow	597	26	1	Control
14	Yellow	598	32	1	Control
15	Yellow	599	27	1	Control
16	Yellow	600	8	1	Control
17	Yellow	601	2	1	Control
18	Yellow	602	5	1	Control
19	Yellow	603	33	1	Control
20	Yellow	604	37	1	Control
21	Yellow	605	9	1	Control
22	Yellow	606	5	1	Control
23	Yellow	607	33	1	Control
24	Yellow	608	22	1	Control
25	Yellow	609	20	1	Control
26	Yellow	610	19	1	Control
27	Yellow	611	25	1	Control
28	Yellow	612	37	1	Control
29	Yellow	613	4	1	Control
30	Yellow	614	31	1	Control
31	Yellow	615	26	1	Control
32	Yellow	616	12	1	Control
33	Yellow	617	25	1	Control
35	Yellow	618	25	1	Control
36	Yellow	619	25	1	Control
37	Yellow	620	12	1	Control
38	Yellow	621	6	1	Control
39	Yellow	622	56	1	Control
40	Yellow	623	32	1	Control
41	Yellow	624	33	1	Control
42	Yellow	625	29	1	Control
43	Yellow	626	31	1	Control
44	Yellow	627	5	1	Control
45	Yellow	628	19	1	Control
46	Yellow	629	14	1	Control
47	Yellow	630	9	1	Control
48	Yellow	631	25	1	Control
49	Yellow	632	19	1	Control
50	Yellow	633	43	1	Control
51	Yellow	634	25	1	Control
52	Yellow	635	23	1	Control
53	Yellow	636	22	1	Control
54	Yellow	637	19	1	Control
55	Yellow	638	25	1	Control
56	Yellow	639	24	1	Control
57	Yellow	640	13	1	Control
58	Yellow	641	6	1	Control
59	Yellow	642	35	1	Control
60	Yellow	643	35	1	Control
61	Yellow	644	13	1	Control
62	Yellow	645	13	1	Control
63	Yellow	646	18	1	Control
64	Yellow	647	27	1	Control
65	Yellow	648	7	1	Control
66	Yellow	649	34	1	Control
67	Yellow	650	19	1	Control
68	Yellow	651	14	1	Control
69	Yellow	652	5	1	Control
70	Yellow	653	5	1	Control
71	Yellow	654	7	1	Control
72	Yellow	655	25	1	Control
73	Yellow	656	11	1	Control
74	Yellow	657	24	1	Control
75	Yellow	658	19	1	Control
76	Yellow	659	13	1	Control
78	Yellow	660	7	1	Control
79	Yellow	661	25	1	Control
80	Yellow	662	7	1	Control
81	Yellow	663	5	1	Control
82	Yellow	664	34	1	Control
83	Yellow	665	13	1	Control
84	Yellow	666	5	1	Control
85	Yellow	667	10	1	Control
86	Yellow	668	23	1	Control
87	Yellow	669	16	1	Control
88	Yellow	670	8	1	Control
89	Yellow	671	16	1	Control
90	Yellow	672	8	1	Control
91	Yellow	673	28	1	Control
92	Yellow	674	31	1	Control
93	Yellow	675	8	1	Control
94	Yellow	676	8	1	Control
95	Yellow	677	13	1	Control
96	Yellow	678	10	1	Control
98	Yellow	679	8	1	Control
99	Yellow	680	31	1	Control
1	White	681	28	1	Control
2	White	682	44	1	Control
3	White	683	31	1	Control
4	White	684	46	1	Control
5	White	685	43	1	Control
6	White	686	36	1	Control
7	White	687	29	1	Control
8	White	688	42	1	Control
9	White	689	33	1	Control
10	White	690	42	1	Control
11	White	691	55	1	Control
12	White	692	52	1	Control
13	White	693	11	1	Control
14	White	694	44	1	Control
15	White	695	10	1	Control
16	White	696	44	1	Control
17	White	697	40	1	Control
18	White	698	30	1	Control
19	White	699	9	1	Control
20	White	700	38	1	Control
21	White	701	33	1	Control
22	White	702	41	1	Control
23	White	703	37	1	Control
24	White	704	31	1	Control
26	White	705	4	1	Control
27	White	706	33	1	Control
28	White	707	55	1	Control
29	White	708	8	1	Control
30	White	709	21	1	Control
31	White	710	11	1	Control
32	White	711	39	1	Control
33	White	712	29	1	Control
34	White	713	43	1	Control
35	White	714	40	1	Control
36	White	715	32	1	Control
37	White	716	13	1	Control
38	White	717	39	1	Control
39	White	718	27	1	Control
40	White	719	6	1	Control
41	White	720	44	1	Control
42	White	721	3	1	Control
43	White	722	26	1	Control
44	White	723	39	1	Control
45	White	724	41	1	Control
46	White	725	45	1	Control
47	White	726	44	1	Control
48	White	727	46	1	Control
49	White	728	31	1	Control
50	White	729	42	1	Control
51	White	730	43	1	Control
52	White	731	47	1	Control
53	White	732	43	1	Control
54	White	733	16	1	Control
55	White	734	39	1	Control
56	White	735	19	1	Control
57	White	736	39	1	Control
58	White	737	40	1	Control
59	White	738	37	1	Control
61	White	739	47	1	Control
62	White	740	50	1	Control
63	White	741	31	1	Control
64	White	742	13	1	Control
65	White	743	20	1	Control
66	White	744	9	1	Control
67	White	745	34	1	Control
68	White	746	39	1	Control
69	White	747	35	1	Control
70	White	748	41	1	Control
71	White	749	37	1	Control
72	White	750	30	1	Control
73	White	751	35	1	Control
74	White	752	40	1	Control
75	White	753	34	1	Control
76	White	754	40	1	Control
77	White	755	37	1	Control
78	White	756	34	1	Control
79	White	757	39	1	Control
80	White	758	39	1	Control
81	White	759	31	1	Control
82	White	760	27	1	Control
83	White	761	29	1	Control
84	White	762	39	1	Control
85	White	763	39	1	Control
86	White	764	11	1	Control
87	White	765	39	1	Control
88	White	766	6	1	Control
89	White	767	36	1	Control
91	White	768	38	1	Control
92	White	769	43	1	Control
93	White	770	37	1	Control
94	White	771	42	1	Control
95	White	772	35	1	Control
96	White	773	14	1	Control
97	White	774	40	1	Control
98	White	775	29	1	Control
99	White	776	16	1	Control
20	WhiteUpsidedown	777	41	1	Control
21	WhiteUpsidedown	778	30	1	Control
22	WhiteUpsidedown	779	37	1	Control
23	WhiteUpsidedown	780	37	1	Control
24	WhiteUpsidedown	781	29	1	Control
25	WhiteUpsidedown	782	36	1	Control
26	WhiteUpsidedown	783	40	1	Control
27	WhiteUpsidedown	784	43	1	Control
28	WhiteUpsidedown	785	30	1	Control
29	WhiteUpsidedown	786	44	1	Control
30	WhiteUpsidedown	787	48	1	Control
31	WhiteUpsidedown	788	39	1	Control
32	WhiteUpsidedown	789	34	1	Control
33	WhiteUpsidedown	790	27	1	Control
34	WhiteUpsidedown	791	35	1	Control
35	WhiteUpsidedown	792	31	1	Control
36	WhiteUpsidedown	793	34	1	Control
37	WhiteUpsidedown	794	40	1	Control
38	WhiteUpsidedown	795	47	1	Control
39	WhiteUpsidedown	796	28	1	Control
40	WhiteUpsidedown	797	34	1	Control
41	WhiteUpsidedown	798	52	1	Control
42	WhiteUpsidedown	799	30	1	Control
43	WhiteUpsidedown	800	10	1	Control
44	WhiteUpsidedown	801	41	1	Control
45	WhiteUpsidedown	802	38	1	Control
46	WhiteUpsidedown	803	43	1	Control
47	WhiteUpsidedown	804	42	1	Control
48	WhiteUpsidedown	805	42	1	Control
49	WhiteUpsidedown	806	41	1	Control
50	WhiteUpsidedown	807	36	1	Control
51	WhiteUpsidedown	808	41	1	Control
52	WhiteUpsidedown	809	34	1	Control
53	WhiteUpsidedown	810	41	1	Control
54	WhiteUpsidedown	811	22	1	Control
55	WhiteUpsidedown	812	35	1	Control
56	WhiteUpsidedown	813	28	1	Control
57	WhiteUpsidedown	814	37	1	Control
58	WhiteUpsidedown	815	25	1	Control
59	WhiteUpsidedown	816	38	1	Control
60	WhiteUpsidedown	817	23	1	Control
61	WhiteUpsidedown	818	30	1	Control
62	WhiteUpsidedown	819	38	1	Control
63	WhiteUpsidedown	820	40	1	Control
64	WhiteUpsidedown	821	34	1	Control
65	WhiteUpsidedown	822	37	1	Control
66	WhiteUpsidedown	823	28	1	Control
67	WhiteUpsidedown	824	33	1	Control
68	WhiteUpsidedown	825	38	1	Control
69	WhiteUpsidedown	826	39	1	Control
70	WhiteUpsidedown	827	38	1	Control
71	WhiteUpsidedown	828	42	1	Control
72	WhiteUpsidedown	829	40	1	Control
73	WhiteUpsidedown	830	38	1	Control
74	WhiteUpsidedown	831	37	1	Control
75	WhiteUpsidedown	832	40	1	Control
76	WhiteUpsidedown	833	38	1	Control
77	WhiteUpsidedown	834	37	1	Control
78	WhiteUpsidedown	835	46	1	Control
79	WhiteUpsidedown	836	43	1	Control
80	WhiteUpsidedown	837	42	1	Control
81	WhiteUpsidedown	838	52	1	Control
82	WhiteUpsidedown	839	23	1	Control
83	WhiteUpsidedown	840	28	1	Control
20	WhiteUpsidedownAbdomen	841	35	1	Control
21	WhiteUpsidedownAbdomen	842	22	1	Control
22	WhiteUpsidedownAbdomen	843	46	1	Control
23	WhiteUpsidedownAbdomen	844	45	1	Control
24	WhiteUpsidedownAbdomen	845	36	1	Control
25	WhiteUpsidedownAbdomen	846	32	1	Control
26	WhiteUpsidedownAbdomen	847	41	1	Control
27	WhiteUpsidedownAbdomen	848	23	1	Control
28	WhiteUpsidedownAbdomen	849	47	1	Control
29	WhiteUpsidedownAbdomen	850	30	1	Control
30	WhiteUpsidedownAbdomen	851	38	1	Control
31	WhiteUpsidedownAbdomen	852	32	1	Control
32	WhiteUpsidedownAbdomen	853	34	1	Control
33	WhiteUpsidedownAbdomen	854	39	1	Control
34	WhiteUpsidedownAbdomen	855	10	1	Control
35	WhiteUpsidedownAbdomen	856	39	1	Control
36	WhiteUpsidedownAbdomen	857	32	1	Control
37	WhiteUpsidedownAbdomen	858	24	1	Control
38	WhiteUpsidedownAbdomen	859	35	1	Control
39	WhiteUpsidedownAbdomen	860	36	1	Control
40	WhiteUpsidedownAbdomen	861	9	1	Control
41	WhiteUpsidedownAbdomen	862	51	1	Control
42	WhiteUpsidedownAbdomen	863	37	1	Control
43	WhiteUpsidedownAbdomen	864	22	1	Control
44	WhiteUpsidedownAbdomen	865	32	1	Control
45	WhiteUpsidedownAbdomen	866	39	1	Control
46	WhiteUpsidedownAbdomen	867	46	1	Control
47	WhiteUpsidedownAbdomen	868	35	1	Control
48	WhiteUpsidedownAbdomen	869	9	1	Control
49	WhiteUpsidedownAbdomen	870	38	1	Control
50	WhiteUpsidedownAbdomen	871	42	1	Control
51	WhiteUpsidedownAbdomen	872	41	1	Control
52	WhiteUpsidedownAbdomen	873	36	1	Control
53	WhiteUpsidedownAbdomen	874	51	1	Control
54	WhiteUpsidedownAbdomen	875	17	1	Control
55	WhiteUpsidedownAbdomen	876	42	1	Control
56	WhiteUpsidedownAbdomen	877	36	1	Control
57	WhiteUpsidedownAbdomen	878	7	1	Control
58	WhiteUpsidedownAbdomen	879	31	1	Control
59	WhiteUpsidedownAbdomen	880	32	1	Control
60	WhiteUpsidedownAbdomen	881	30	1	Control
61	WhiteUpsidedownAbdomen	882	33	1	Control
62	WhiteUpsidedownAbdomen	883	18	1	Control
63	WhiteUpsidedownAbdomen	884	10	1	Control
64	WhiteUpsidedownAbdomen	885	40	1	Control
65	WhiteUpsidedownAbdomen	886	36	1	Control
66	WhiteUpsidedownAbdomen	887	18	1	Control
67	WhiteUpsidedownAbdomen	888	22	1	Control
68	WhiteUpsidedownAbdomen	889	18	1	Control
69	WhiteUpsidedownAbdomen	890	31	1	Control
70	WhiteUpsidedownAbdomen	891	37	1	Control
71	WhiteUpsidedownAbdomen	892	35	1	Control
72	WhiteUpsidedownAbdomen	893	22	1	Control
73	WhiteUpsidedownAbdomen	894	7	1	Control
74	WhiteUpsidedownAbdomen	895	38	1	Control
75	WhiteUpsidedownAbdomen	896	27	1	Control
76	WhiteUpsidedownAbdomen	897	33	1	Control
77	WhiteUpsidedownAbdomen	898	36	1	Control
78	WhiteUpsidedownAbdomen	899	33	1	Control
79	WhiteUpsidedownAbdomen	900	21	1	Control
80	WhiteUpsidedownAbdomen	901	32	1	Control
81	WhiteUpsidedownAbdomen	902	36	1	Control
82	WhiteUpsidedownAbdomen	903	37	1	Control
83	WhiteUpsidedownAbdomen	904	9	1	Control
84	WhiteUpsidedownAbdomen	905	35	1	Control
85	WhiteUpsidedownAbdomen	906	31	1	Control
86	WhiteUpsidedownAbdomen	907	24	1	Control
87	WhiteUpsidedownAbdomen	908	13	1	Control
88	WhiteUpsidedownAbdomen	909	36	1	Control
89	WhiteUpsidedownAbdomen	910	31	1	Control
90	WhiteUpsidedownAbdomen	911	5	1	Control
91	WhiteUpsidedownAbdomen	912	35	1	Control
92	WhiteUpsidedownAbdomen	913	35	1	Control
93	WhiteUpsidedownAbdomen	914	41	1	Control
94	WhiteUpsidedownAbdomen	915	40	1	Control
95	WhiteUpsidedownAbdomen	916	19	1	Control
96	WhiteUpsidedownAbdomen	917	23	1	Control
97	WhiteUpsidedownAbdomen	918	10	1	Control
98	WhiteUpsidedownAbdomen	919	27	1	Control
99	WhiteUpsidedownAbdomen	920	52	1	Control
*/ trial two;
TagNumber	TagColor	Bee ID	Longevity	Fstat	Trt$;
1	Blue	1	4	1	InColonyControl
2	Blue	2	21	1	InColonyControl
4	Blue	3	16	1	InColonyControl
6	Blue	4	16	1	InColonyControl
7	Blue	5	24	1	InColonyControl
8	Blue	6	24	1	InColonyControl
9	Blue	7	33	1	InColonyControl
13	Blue	8	10	1	InColonyControl
15	Blue	9	3	1	InColonyControl
16	Blue	10	17	1	InColonyControl
19	Blue	11	26	1	InColonyControl
24	Blue	12	19	1	InColonyControl
25	Blue	13	4	1	InColonyControl
26	Blue	14	25	1	InColonyControl
27	Blue	15	27	1	InColonyControl
28	Blue	16	27	1	InColonyControl
29	Blue	17	4	1	InColonyControl
33	Blue	18	17	1	InColonyControl
35	Blue	19	23	1	InColonyControl
36	Blue	20	16	1	InColonyControl
43	Blue	21	16	1	InColonyControl
44	Blue	22	17	1	InColonyControl
48	Blue	23	26	1	InColonyControl
49	Blue	24	25	1	InColonyControl
50	Blue	25	21	1	InColonyControl
52	Blue	26	6	1	InColonyControl
54	Blue	27	10	1	InColonyControl
56	Blue	28	17	1	InColonyControl
60	Blue	29	17	1	InColonyControl
63	Blue	30	17	1	InColonyControl
64	Blue	31	27	1	InColonyControl
65	Blue	32	17	1	InColonyControl
66	Blue	33	17	1	InColonyControl
67	Blue	34	6	1	InColonyControl
70	Blue	35	15	1	InColonyControl
71	Blue	36	17	1	InColonyControl
74	Blue	37	31	1	InColonyControl
78	Blue	38	13	1	InColonyControl
79	Blue	39	12	1	InColonyControl
81	Blue	40	13	1	InColonyControl
89	Blue	41	31	1	InColonyControl
90	Blue	42	17	1	InColonyControl
92	Blue	43	22	1	InColonyControl
94	Blue	44	10	1	InColonyControl
95	Blue	45	31	1	InColonyControl
96	Blue	46	18	1	InColonyControl
4	White	47	4	1	IncubatorControl
8	White	48	22	1	IncubatorControl
10	White	49	32	1	IncubatorControl
11	White	50	21	1	IncubatorControl
15	White	51	25	1	IncubatorControl
16	White	52	28	1	IncubatorControl
18	White	53	19	1	IncubatorControl
22	White	54	17	1	IncubatorControl
23	White	55	20	1	IncubatorControl
24	White	56	12	1	IncubatorControl
27	White	57	28	1	IncubatorControl
28	White	58	17	1	IncubatorControl
30	White	59	18	1	IncubatorControl
31	White	60	23	1	IncubatorControl
34	White	61	12	1	IncubatorControl
35	White	62	4	1	IncubatorControl
38	White	63	14	1	IncubatorControl
39	White	64	12	1	IncubatorControl
40	White	65	23	1	IncubatorControl
41	White	66	7	1	IncubatorControl
43	White	67	3	1	IncubatorControl
44	White	68	14	1	IncubatorControl
45	White	69	19	1	IncubatorControl
46	White	70	10	1	IncubatorControl
47	White	71	22	1	IncubatorControl
48	White	72	21	1	IncubatorControl
50	White	73	24	1	IncubatorControl
52	White	74	18	1	IncubatorControl
53	White	75	23	1	IncubatorControl
54	White	76	20	1	IncubatorControl
56	White	77	21	1	IncubatorControl
57	White	78	18	1	IncubatorControl
58	White	79	18	1	IncubatorControl
59	White	80	3	1	IncubatorControl
61	White	81	7	1	IncubatorControl
62	White	82	21	1	IncubatorControl
63	White	83	4	1	IncubatorControl
64	White	84	19	1	IncubatorControl
65	White	85	32	1	IncubatorControl
66	White	86	20	1	IncubatorControl
67	White	87	16	1	IncubatorControl
68	White	88	19	1	IncubatorControl
69	White	89	22	1	IncubatorControl
71	White	90	33	1	IncubatorControl
72	White	91	4	1	IncubatorControl
73	White	92	4	1	IncubatorControl
74	White	93	11	1	IncubatorControl
75	White	94	31	1	IncubatorControl
76	White	95	33	1	IncubatorControl
77	White	96	16	1	IncubatorControl
78	White	97	14	1	IncubatorControl
79	White	98	20	1	IncubatorControl
80	White	99	12	1	IncubatorControl
81	White	100	19	1	IncubatorControl
82	White	101	4	1	IncubatorControl
83	White	102	19	1	IncubatorControl
85	White	103	24	1	IncubatorControl
86	White	104	3	1	IncubatorControl
87	White	105	19	1	IncubatorControl
88	White	106	4	1	IncubatorControl
90	White	107	31	1	IncubatorControl
91	White	108	22	1	IncubatorControl
93	White	109	17	1	IncubatorControl
94	White	110	10	1	IncubatorControl
95	White	111	20	1	IncubatorControl
96	White	112	17	1	IncubatorControl
97	White	113	19	1	IncubatorControl
98	White	114	17	1	IncubatorControl
2	Green	115	15	1	NutritionallyStressed
3	Green	116	18	1	NutritionallyStressed
7	Green	117	4	1	NutritionallyStressed
11	Green	118	19	1	NutritionallyStressed
13	Green	119	8	1	NutritionallyStressed
27	Green	120	14	1	NutritionallyStressed
29	Green	121	8	1	NutritionallyStressed
32	Green	122	11	1	NutritionallyStressed
36	Green	123	3	1	NutritionallyStressed
38	Green	124	14	1	NutritionallyStressed
39	Green	125	4	1	NutritionallyStressed
41	Green	126	11	1	NutritionallyStressed
43	Green	127	11	1	NutritionallyStressed
44	Green	128	12	1	NutritionallyStressed
55	Green	129	17	1	NutritionallyStressed
57	Green	130	4	1	NutritionallyStressed
58	Green	131	21	1	NutritionallyStressed
59	Green	132	8	1	NutritionallyStressed
60	Green	133	14	1	NutritionallyStressed
61	Green	134	16	1	NutritionallyStressed
64	Green	135	15	1	NutritionallyStressed
65	Green	136	21	1	NutritionallyStressed
66	Green	137	16	1	NutritionallyStressed
68	Green	138	12	1	NutritionallyStressed
69	Green	139	4	1	NutritionallyStressed
73	Green	140	11	1	NutritionallyStressed
75	Green	141	16	1	NutritionallyStressed
78	Green	142	16	1	NutritionallyStressed
82	Green	143	4	1	NutritionallyStressed
91	Green	144	4	1	NutritionallyStressed
97	Green	145	18	1	NutritionallyStressed
99	Green	146	18	1	NutritionallyStressed
*/ trial three;
TagNumber	TagColor	Bee ID	Longevity	Fstat	Trt$;
1	red	1	15	1	IncubatorControl
2	red	2	37	1	IncubatorControl
3	red	3	2	1	IncubatorControl
4	red	4	28	1	IncubatorControl
5	red	5	38	1	IncubatorControl
6	red	6	17	1	IncubatorControl
7	red	7	26	1	IncubatorControl
8	red	8	29	1	IncubatorControl
10	red	9	20	1	IncubatorControl
11	red	10	55	1	IncubatorControl
12	red	11	14	1	IncubatorControl
13	red	12	9	1	IncubatorControl
14	red	13	19	1	IncubatorControl
15	red	14	36	1	IncubatorControl
16	red	15	15	1	IncubatorControl
17	red	16	36	1	IncubatorControl
18	red	17	12	1	IncubatorControl
19	red	18	12	1	IncubatorControl
20	red	19	11	1	IncubatorControl
21	red	20	8	1	IncubatorControl
22	red	21	41	1	IncubatorControl
23	red	22	7	1	IncubatorControl
24	red	23	27	1	IncubatorControl
25	red	24	46	1	IncubatorControl
28	red	25	46	1	IncubatorControl
31	red	26	6	1	IncubatorControl
33	red	27	26	1	IncubatorControl
34	red	28	7	1	IncubatorControl
35	red	29	29	1	IncubatorControl
36	red	30	40	1	IncubatorControl
37	red	31	11	1	IncubatorControl
38	red	32	22	1	IncubatorControl
39	red	33	10	1	IncubatorControl
40	red	34	25	1	IncubatorControl
41	red	35	14	1	IncubatorControl
43	red	36	39	1	IncubatorControl
44	red	37	32	1	IncubatorControl
45	red	38	42	1	IncubatorControl
47	red	39	26	1	IncubatorControl
48	red	40	18	1	IncubatorControl
50	red	41	33	1	IncubatorControl
52	red	42	39	1	IncubatorControl
53	red	43	5	1	IncubatorControl
54	red	44	22	1	IncubatorControl
56	red	45	24	1	IncubatorControl
57	red	46	11	1	IncubatorControl
58	red	47	35	1	IncubatorControl
59	red	48	30	1	IncubatorControl
61	red	49	3	1	IncubatorControl
62	red	50	10	1	IncubatorControl
64	red	51	27	1	IncubatorControl
65	red	52	36	1	IncubatorControl
66	red	53	18	1	IncubatorControl
67	red	54	13	1	IncubatorControl
69	red	55	8	1	IncubatorControl
70	red	56	22	1	IncubatorControl
72	red	57	4	1	IncubatorControl
73	red	58	11	1	IncubatorControl
74	red	59	10	1	IncubatorControl
75	red	60	12	1	IncubatorControl
77	red	61	7	1	IncubatorControl
79	red	62	41	1	IncubatorControl
80	red	63	30	1	IncubatorControl
81	red	64	12	1	IncubatorControl
82	red	65	46	1	IncubatorControl
84	red	66	38	1	IncubatorControl
85	red	67	19	1	IncubatorControl
86	red	68	41	1	IncubatorControl
87	red	69	10	1	IncubatorControl
88	red	70	28	1	IncubatorControl
89	red	71	11	1	IncubatorControl
90	red	72	30	1	IncubatorControl
91	red	73	9	1	IncubatorControl
92	red	74	19	1	IncubatorControl
95	red	75	9	1	IncubatorControl
96	red	76	6	1	IncubatorControl
99	red	77	37	1	IncubatorControl
1	yellow	78	31	1	IncubatorControl
2	yellow	79	34	1	IncubatorControl
3	yellow	80	37	1	IncubatorControl
4	yellow	81	45	1	IncubatorControl
5	yellow	82	49	1	IncubatorControl
6	yellow	83	29	1	IncubatorControl
7	yellow	84	31	1	IncubatorControl
8	yellow	85	43	1	IncubatorControl
9	yellow	86	19	1	IncubatorControl
10	yellow	87	29	1	IncubatorControl
11	yellow	88	48	1	IncubatorControl
12	yellow	89	21	1	IncubatorControl
13	yellow	90	51	1	IncubatorControl
14	yellow	91	29	1	IncubatorControl
16	yellow	92	21	1	IncubatorControl
17	yellow	93	19	1	IncubatorControl
19	yellow	94	37	1	IncubatorControl
20	yellow	95	24	1	IncubatorControl
21	yellow	96	38	1	IncubatorControl
22	yellow	97	52	1	IncubatorControl
23	yellow	98	16	1	IncubatorControl
24	yellow	99	51	1	IncubatorControl
26	yellow	100	19	1	IncubatorControl
27	yellow	101	47	1	IncubatorControl
28	yellow	102	18	1	IncubatorControl
29	yellow	103	11	1	IncubatorControl
30	yellow	104	22	1	IncubatorControl
31	yellow	105	39	1	IncubatorControl
32	yellow	106	35	1	IncubatorControl
33	yellow	107	23	1	IncubatorControl
34	yellow	108	21	1	IncubatorControl
35	yellow	109	21	1	IncubatorControl
36	yellow	110	41	1	IncubatorControl
37	yellow	111	37	1	IncubatorControl
38	yellow	112	39	1	IncubatorControl
39	yellow	113	47	1	IncubatorControl
40	yellow	114	30	1	IncubatorControl
41	yellow	115	3	1	IncubatorControl
42	yellow	116	39	1	IncubatorControl
43	yellow	117	28	1	IncubatorControl
44	yellow	118	34	1	IncubatorControl
45	yellow	119	7	1	IncubatorControl
46	yellow	120	43	1	IncubatorControl
47	yellow	121	38	1	IncubatorControl
48	yellow	122	30	1	IncubatorControl
49	yellow	123	10	1	IncubatorControl
51	yellow	124	43	1	IncubatorControl
52	yellow	125	15	1	IncubatorControl
53	yellow	126	30	1	IncubatorControl
54	yellow	127	40	1	IncubatorControl
55	yellow	128	31	1	IncubatorControl
56	yellow	129	27	1	IncubatorControl
58	yellow	130	33	1	IncubatorControl
59	yellow	131	9	1	IncubatorControl
60	yellow	132	9	1	IncubatorControl
61	yellow	133	47	1	IncubatorControl
62	yellow	134	11	1	IncubatorControl
63	yellow	135	28	1	IncubatorControl
64	yellow	136	16	1	IncubatorControl
65	yellow	137	35	1	IncubatorControl
66	yellow	138	19	1	IncubatorControl
67	yellow	139	56	1	IncubatorControl
68	yellow	140	28	1	IncubatorControl
69	yellow	141	45	1	IncubatorControl
70	yellow	142	19	1	IncubatorControl
71	yellow	143	38	1	IncubatorControl
72	yellow	144	17	1	IncubatorControl
73	yellow	145	39	1	IncubatorControl
74	yellow	146	17	1	IncubatorControl
75	yellow	147	11	1	IncubatorControl
76	yellow	148	20	1	IncubatorControl
77	yellow	149	24	1	IncubatorControl
78	yellow	150	17	1	IncubatorControl
79	yellow	151	46	1	IncubatorControl
80	yellow	152	16	1	IncubatorControl
81	yellow	153	17	1	IncubatorControl
82	yellow	154	47	1	IncubatorControl
83	yellow	155	35	1	IncubatorControl
84	yellow	156	53	1	IncubatorControl
85	yellow	157	45	1	IncubatorControl
86	yellow	158	43	1	IncubatorControl
87	yellow	159	52	1	IncubatorControl
88	yellow	160	47	1	IncubatorControl
89	yellow	161	19	1	IncubatorControl
90	yellow	162	35	1	IncubatorControl
91	yellow	163	23	1	IncubatorControl
92	yellow	164	8	1	IncubatorControl
93	yellow	165	10	1	IncubatorControl
95	yellow	166	29	1	IncubatorControl
97	yellow	167	48	1	IncubatorControl
98	yellow	168	15	1	IncubatorControl
99	yellow	169	47	1	IncubatorControl
1	blue	170	31	1	IncubatorControl
3	blue	171	26	1	IncubatorControl
4	blue	172	39	1	IncubatorControl
5	blue	173	35	1	IncubatorControl
6	blue	174	29	1	IncubatorControl
7	blue	175	25	1	IncubatorControl
9	blue	176	35	1	IncubatorControl
10	blue	177	54	1	IncubatorControl
11	blue	178	27	1	IncubatorControl
12	blue	179	30	1	IncubatorControl
13	blue	180	44	1	IncubatorControl
14	blue	181	39	1	IncubatorControl
15	blue	182	5	1	IncubatorControl
16	blue	183	28	1	IncubatorControl
17	blue	184	13	1	IncubatorControl
18	blue	185	29	1	IncubatorControl
19	blue	186	46	1	IncubatorControl
20	blue	187	35	1	IncubatorControl
21	blue	188	29	1	IncubatorControl
22	blue	189	23	1	IncubatorControl
24	blue	190	5	1	IncubatorControl
25	blue	191	20	1	IncubatorControl
26	blue	192	20	1	IncubatorControl
28	blue	193	46	1	IncubatorControl
29	blue	194	59	1	IncubatorControl
30	blue	195	20	1	IncubatorControl
31	blue	196	24	1	IncubatorControl
32	blue	197	42	1	IncubatorControl
33	blue	198	24	1	IncubatorControl
34	blue	199	15	1	IncubatorControl
35	blue	200	35	1	IncubatorControl
36	blue	201	35	1	IncubatorControl
37	blue	202	30	1	IncubatorControl
38	blue	203	37	1	IncubatorControl
41	blue	204	15	1	IncubatorControl
42	blue	205	51	1	IncubatorControl
43	blue	206	36	1	IncubatorControl
44	blue	207	28	1	IncubatorControl
45	blue	208	9	1	IncubatorControl
46	blue	209	36	1	IncubatorControl
47	blue	210	38	1	IncubatorControl
48	blue	211	34	1	IncubatorControl
49	blue	212	42	1	IncubatorControl
50	blue	213	30	1	IncubatorControl
51	blue	214	32	1	IncubatorControl
52	blue	215	34	1	IncubatorControl
53	blue	216	32	1	IncubatorControl
54	blue	217	46	1	IncubatorControl
55	blue	218	31	1	IncubatorControl
56	blue	219	32	1	IncubatorControl
57	blue	220	11	1	IncubatorControl
58	blue	221	15	1	IncubatorControl
59	blue	222	22	1	IncubatorControl
61	blue	223	35	1	IncubatorControl
62	blue	224	53	1	IncubatorControl
64	blue	225	12	1	IncubatorControl
65	blue	226	34	1	IncubatorControl
66	blue	227	36	1	IncubatorControl
67	blue	228	21	1	IncubatorControl
68	blue	229	44	1	IncubatorControl
69	blue	230	21	1	IncubatorControl
70	blue	231	34	1	IncubatorControl
71	blue	232	35	1	IncubatorControl
72	blue	233	46	1	IncubatorControl
73	blue	234	23	1	IncubatorControl
74	blue	235	46	1	IncubatorControl
76	blue	236	28	1	IncubatorControl
77	blue	237	36	1	IncubatorControl
78	blue	238	29	1	IncubatorControl
79	blue	239	30	1	IncubatorControl
80	blue	240	41	1	IncubatorControl
81	blue	241	18	1	IncubatorControl
82	blue	242	47	1	IncubatorControl
83	blue	243	45	1	IncubatorControl
84	blue	244	39	1	IncubatorControl
85	blue	245	34	1	IncubatorControl
86	blue	246	37	1	IncubatorControl
87	blue	247	28	1	IncubatorControl
88	blue	248	13	1	IncubatorControl
89	blue	249	15	1	IncubatorControl
90	blue	250	32	1	IncubatorControl
91	blue	251	43	1	IncubatorControl
92	blue	252	10	1	IncubatorControl
93	blue	253	27	1	IncubatorControl
95	blue	254	27	1	IncubatorControl
96	blue	255	20	1	IncubatorControl
97	blue	256	30	1	IncubatorControl
98	blue	257	14	1	IncubatorControl
99	blue	258	41	1	IncubatorControl
1	neonyellow	259	12	1	InHiveControl
2	neonyellow	260	48	1	InHiveControl
3	neonyellow	261	3	1	InHiveControl
4	neonyellow	262	5	1	InHiveControl
5	neonyellow	263	27	1	InHiveControl
6	neonyellow	264	43	1	InHiveControl
8	neonyellow	265	56	1	InHiveControl
9	neonyellow	266	7	1	InHiveControl
10	neonyellow	267	73	1	InHiveControl
11	neonyellow	268	55	1	InHiveControl
12	neonyellow	269	3	1	InHiveControl
14	neonyellow	270	3	1	InHiveControl
15	neonyellow	271	33	1	InHiveControl
16	neonyellow	272	45	1	InHiveControl
17	neonyellow	273	36	1	InHiveControl
19	neonyellow	274	9	1	InHiveControl
20	neonyellow	275	61	1	InHiveControl
21	neonyellow	276	3	1	InHiveControl
22	neonyellow	277	31	1	InHiveControl
23	neonyellow	278	8	1	InHiveControl
26	neonyellow	279	46	1	InHiveControl
27	neonyellow	280	9	1	InHiveControl
29	neonyellow	281	7	1	InHiveControl
30	neonyellow	282	8	1	InHiveControl
31	neonyellow	283	4	1	InHiveControl
32	neonyellow	284	33	1	InHiveControl
33	neonyellow	285	11	1	InHiveControl
35	neonyellow	286	4	1	InHiveControl
37	neonyellow	287	5	1	InHiveControl
38	neonyellow	288	52	1	InHiveControl
39	neonyellow	289	50	1	InHiveControl
40	neonyellow	290	32	1	InHiveControl
42	neonyellow	291	51	1	InHiveControl
43	neonyellow	292	43	1	InHiveControl
44	neonyellow	293	12	1	InHiveControl
45	neonyellow	294	3	1	InHiveControl
46	neonyellow	295	43	1	InHiveControl
48	neonyellow	296	17	1	InHiveControl
49	neonyellow	297	36	1	InHiveControl
50	neonyellow	298	27	1	InHiveControl
51	neonyellow	299	62	1	InHiveControl
52	neonyellow	300	28	1	InHiveControl
54	neonyellow	301	13	1	InHiveControl
55	neonyellow	302	28	1	InHiveControl
56	neonyellow	303	59	1	InHiveControl
57	neonyellow	304	40	1	InHiveControl
58	neonyellow	305	22	1	InHiveControl
59	neonyellow	306	9	1	InHiveControl
61	neonyellow	307	42	1	InHiveControl
64	neonyellow	308	61	1	InHiveControl
65	neonyellow	309	37	1	InHiveControl
66	neonyellow	310	7	1	InHiveControl
67	neonyellow	311	39	1	InHiveControl
68	neonyellow	312	10	1	InHiveControl
69	neonyellow	313	57	1	InHiveControl
70	neonyellow	314	53	1	InHiveControl
71	neonyellow	315	44	1	InHiveControl
73	neonyellow	316	44	1	InHiveControl
74	neonyellow	317	27	1	InHiveControl
76	neonyellow	318	47	1	InHiveControl
77	neonyellow	319	29	1	InHiveControl
79	neonyellow	320	8	1	InHiveControl
81	neonyellow	321	55	1	InHiveControl
82	neonyellow	322	33	1	InHiveControl
83	neonyellow	323	42	1	InHiveControl
85	neonyellow	324	36	1	InHiveControl
86	neonyellow	325	19	1	InHiveControl
87	neonyellow	326	13	1	InHiveControl
90	neonyellow	327	30	1	InHiveControl
91	neonyellow	328	17	1	InHiveControl
92	neonyellow	329	13	1	InHiveControl
93	neonyellow	330	14	1	InHiveControl
94	neonyellow	331	6	1	InHiveControl
97	neonyellow	332	11	1	InHiveControl
99	neonyellow	333	38	1	InHiveControl
1	green	334	10	1	InHiveControl
2	green	335	28	1	InHiveControl
3	green	336	49	1	InHiveControl
4	green	337	29	1	InHiveControl
5	green	338	56	1	InHiveControl
6	green	339	40	1	InHiveControl
7	green	340	43	1	InHiveControl
8	green	341	38	1	InHiveControl
9	green	342	13	1	InHiveControl
10	green	343	42	1	InHiveControl
11	green	344	39	1	InHiveControl
12	green	345	56	1	InHiveControl
13	green	346	9	1	InHiveControl
14	green	347	24	1	InHiveControl
15	green	348	19	1	InHiveControl
16	green	349	19	1	InHiveControl
17	green	350	36	1	InHiveControl
19	green	351	20	1	InHiveControl
20	green	352	36	1	InHiveControl
21	green	353	28	1	InHiveControl
23	green	354	47	1	InHiveControl
24	green	355	51	1	InHiveControl
25	green	356	15	1	InHiveControl
26	green	357	26	1	InHiveControl
27	green	358	54	1	InHiveControl
28	green	359	61	1	InHiveControl
31	green	360	11	1	InHiveControl
33	green	361	29	1	InHiveControl
34	green	362	19	1	InHiveControl
35	green	363	54	1	InHiveControl
36	green	364	19	1	InHiveControl
37	green	365	44	1	InHiveControl
38	green	366	28	1	InHiveControl
39	green	367	45	1	InHiveControl
41	green	368	52	1	InHiveControl
42	green	369	12	1	InHiveControl
43	green	370	20	1	InHiveControl
44	green	371	47	1	InHiveControl
45	green	372	22	1	InHiveControl
46	green	373	34	1	InHiveControl
47	green	374	5	1	InHiveControl
48	green	375	16	1	InHiveControl
49	green	376	25	1	InHiveControl
50	green	377	30	1	InHiveControl
51	green	378	38	1	InHiveControl
52	green	379	9	1	InHiveControl
53	green	380	19	1	InHiveControl
54	green	381	48	1	InHiveControl
55	green	382	37	1	InHiveControl
56	green	383	38	1	InHiveControl
57	green	384	51	1	InHiveControl
58	green	385	52	1	InHiveControl
59	green	386	27	1	InHiveControl
60	green	387	23	1	InHiveControl
61	green	388	30	1	InHiveControl
62	green	389	10	1	InHiveControl
63	green	390	45	1	InHiveControl
64	green	391	20	1	InHiveControl
65	green	392	20	1	InHiveControl
66	green	393	35	1	InHiveControl
67	green	394	25	1	InHiveControl
69	green	395	33	1	InHiveControl
70	green	396	23	1	InHiveControl
71	green	397	58	1	InHiveControl
72	green	398	48	1	InHiveControl
73	green	399	51	1	InHiveControl
75	green	400	15	1	InHiveControl
76	green	401	15	1	InHiveControl
77	green	402	28	1	InHiveControl
79	green	403	45	1	InHiveControl
80	green	404	28	1	InHiveControl
81	green	405	32	1	InHiveControl
82	green	406	41	1	InHiveControl
83	green	407	35	1	InHiveControl
84	green	408	28	1	InHiveControl
85	green	409	10	1	InHiveControl
86	green	410	29	1	InHiveControl
88	green	411	25	1	InHiveControl
89	green	412	38	1	InHiveControl
90	green	413	58	1	InHiveControl
91	green	414	26	1	InHiveControl
92	green	415	55	1	InHiveControl
93	green	416	46	1	InHiveControl
94	green	417	38	1	InHiveControl
95	green	418	25	1	InHiveControl
96	green	419	38	1	InHiveControl
97	green	420	17	1	InHiveControl
98	green	421	29	1	InHiveControl
99	green	422	54	1	InHiveControl
1	orange	423	21	1	InHiveControl
2	orange	424	37	1	InHiveControl
3	orange	425	30	1	InHiveControl
4	orange	426	71	1	InHiveControl
5	orange	427	46	1	InHiveControl
6	orange	428	52	1	InHiveControl
7	orange	429	34	1	InHiveControl
8	orange	430	59	1	InHiveControl
9	orange	431	40	1	InHiveControl
10	orange	432	39	1	InHiveControl
11	orange	433	17	1	InHiveControl
12	orange	434	3	1	InHiveControl
13	orange	435	31	1	InHiveControl
14	orange	436	17	1	InHiveControl
15	orange	437	40	1	InHiveControl
16	orange	438	27	1	InHiveControl
17	orange	439	54	1	InHiveControl
18	orange	440	43	1	InHiveControl
19	orange	441	23	1	InHiveControl
20	orange	442	41	1	InHiveControl
21	orange	443	24	1	InHiveControl
22	orange	444	37	1	InHiveControl
23	orange	445	44	1	InHiveControl
24	orange	446	5	1	InHiveControl
25	orange	447	39	1	InHiveControl
26	orange	448	8	1	InHiveControl
27	orange	449	9	1	InHiveControl
28	orange	450	33	1	InHiveControl
29	orange	451	38	1	InHiveControl
30	orange	452	51	1	InHiveControl
31	orange	453	56	1	InHiveControl
32	orange	454	17	1	InHiveControl
33	orange	455	52	1	InHiveControl
34	orange	456	42	1	InHiveControl
35	orange	457	50	1	InHiveControl
36	orange	458	53	1	InHiveControl
37	orange	459	9	1	InHiveControl
38	orange	460	40	1	InHiveControl
39	orange	461	38	1	InHiveControl
40	orange	462	34	1	InHiveControl
41	orange	463	45	1	InHiveControl
43	orange	464	5	1	InHiveControl
44	orange	465	50	1	InHiveControl
45	orange	466	35	1	InHiveControl
46	orange	467	50	1	InHiveControl
47	orange	468	9	1	InHiveControl
48	orange	469	24	1	InHiveControl
49	orange	470	56	1	InHiveControl
50	orange	471	31	1	InHiveControl
51	orange	472	33	1	InHiveControl
52	orange	473	45	1	InHiveControl
53	orange	474	40	1	InHiveControl
54	orange	475	4	1	InHiveControl
55	orange	476	50	1	InHiveControl
56	orange	477	55	1	InHiveControl
57	orange	478	24	1	InHiveControl
59	orange	479	29	1	InHiveControl
60	orange	480	38	1	InHiveControl
61	orange	481	27	1	InHiveControl
62	orange	482	51	1	InHiveControl
63	orange	483	34	1	InHiveControl
64	orange	484	4	1	InHiveControl
66	orange	485	48	1	InHiveControl
67	orange	486	11	1	InHiveControl
68	orange	487	25	1	InHiveControl
69	orange	488	59	1	InHiveControl
70	orange	489	36	1	InHiveControl
71	orange	490	11	1	InHiveControl
72	orange	491	53	1	InHiveControl
73	orange	492	29	1	InHiveControl
74	orange	493	54	1	InHiveControl
75	orange	494	30	1	InHiveControl
76	orange	495	45	1	InHiveControl
77	orange	496	6	1	InHiveControl
78	orange	497	17	1	InHiveControl
79	orange	498	47	1	InHiveControl
80	orange	499	35	1	InHiveControl
81	orange	500	18	1	InHiveControl
82	orange	501	46	1	InHiveControl
83	orange	502	48	1	InHiveControl
84	orange	503	9	1	InHiveControl
85	orange	504	62	1	InHiveControl
86	orange	505	42	1	InHiveControl
87	orange	506	4	1	InHiveControl
89	orange	507	35	1	InHiveControl
90	orange	508	8	1	InHiveControl
91	orange	509	28	1	InHiveControl
92	orange	510	15	1	InHiveControl
93	orange	511	52	1	InHiveControl
94	orange	512	22	1	InHiveControl
95	orange	513	14	1	InHiveControl
96	orange	514	51	1	InHiveControl
98	orange	515	51	1	InHiveControl
99	orange	516	30	1	InHiveControl
1	lime	517	16	1	NutritionStressed
2	lime	518	7	1	NutritionStressed
3	lime	519	10	1	NutritionStressed
4	lime	520	4	1	NutritionStressed
5	lime	521	25	1	NutritionStressed
6	lime	522	7	1	NutritionStressed
7	lime	523	11	1	NutritionStressed
8	lime	524	10	1	NutritionStressed
9	lime	525	42	1	NutritionStressed
10	lime	526	26	1	NutritionStressed
11	lime	527	19	1	NutritionStressed
13	lime	528	23	1	NutritionStressed
14	lime	529	0	1	NutritionStressed
15	lime	530	12	1	NutritionStressed
16	lime	531	15	1	NutritionStressed
17	lime	532	39	1	NutritionStressed
19	lime	533	30	1	NutritionStressed
20	lime	534	6	1	NutritionStressed
21	lime	535	13	1	NutritionStressed
22	lime	536	32	1	NutritionStressed
23	lime	537	25	1	NutritionStressed
24	lime	538	4	1	NutritionStressed
25	lime	539	11	1	NutritionStressed
26	lime	540	10	1	NutritionStressed
27	lime	541	3	1	NutritionStressed
28	lime	542	11	1	NutritionStressed
29	lime	543	43	1	NutritionStressed
30	lime	544	7	1	NutritionStressed
31	lime	545	28	1	NutritionStressed
32	lime	546	7	1	NutritionStressed
33	lime	547	14	1	NutritionStressed
35	lime	548	5	1	NutritionStressed
36	lime	549	28	1	NutritionStressed
37	lime	550	24	1	NutritionStressed
38	lime	551	3	1	NutritionStressed
39	lime	552	5	1	NutritionStressed
40	lime	553	17	1	NutritionStressed
41	lime	554	4	1	NutritionStressed
42	lime	555	6	1	NutritionStressed
43	lime	556	14	1	NutritionStressed
44	lime	557	8	1	NutritionStressed
45	lime	558	8	1	NutritionStressed
46	lime	559	4	1	NutritionStressed
47	lime	560	4	1	NutritionStressed
48	lime	561	9	1	NutritionStressed
49	lime	562	23	1	NutritionStressed
50	lime	563	29	1	NutritionStressed
51	lime	564	9	1	NutritionStressed
52	lime	565	13	1	NutritionStressed
53	lime	566	32	1	NutritionStressed
54	lime	567	13	1	NutritionStressed
55	lime	568	26	1	NutritionStressed
56	lime	569	32	1	NutritionStressed
57	lime	570	10	1	NutritionStressed
58	lime	571	4	1	NutritionStressed
59	lime	572	6	1	NutritionStressed
60	lime	573	7	1	NutritionStressed
61	lime	574	32	1	NutritionStressed
62	lime	575	28	1	NutritionStressed
63	lime	576	8	1	NutritionStressed
64	lime	577	17	1	NutritionStressed
65	lime	578	6	1	NutritionStressed
66	lime	579	17	1	NutritionStressed
67	lime	580	10	1	NutritionStressed
68	lime	581	36	1	NutritionStressed
69	lime	582	12	1	NutritionStressed
70	lime	583	33	1	NutritionStressed
71	lime	584	9	1	NutritionStressed
72	lime	585	16	1	NutritionStressed
73	lime	586	10	1	NutritionStressed
74	lime	587	26	1	NutritionStressed
76	lime	588	20	1	NutritionStressed
77	lime	589	29	1	NutritionStressed
78	lime	590	13	1	NutritionStressed
79	lime	591	29	1	NutritionStressed
80	lime	592	6	1	NutritionStressed
81	lime	593	9	1	NutritionStressed
82	lime	594	34	1	NutritionStressed
83	lime	595	32	1	NutritionStressed
84	lime	596	16	1	NutritionStressed
85	lime	597	5	1	NutritionStressed
86	lime	598	24	1	NutritionStressed
87	lime	599	4	1	NutritionStressed
88	lime	600	27	1	NutritionStressed
89	lime	601	22	1	NutritionStressed
90	lime	602	30	1	NutritionStressed
91	lime	603	27	1	NutritionStressed
92	lime	604	8	1	NutritionStressed
93	lime	605	26	1	NutritionStressed
95	lime	606	40	1	NutritionStressed
96	lime	607	10	1	NutritionStressed
97	lime	608	29	1	NutritionStressed
98	lime	609	19	1	NutritionStressed
99	lime	610	8	1	NutritionStressed
1	white	611	27	1	NutritionStressed
2	white	612	11	1	NutritionStressed
4	white	613	4	1	NutritionStressed
6	white	614	9	1	NutritionStressed
7	white	615	22	1	NutritionStressed
8	white	616	5	1	NutritionStressed
10	white	617	2	1	NutritionStressed
13	white	618	5	1	NutritionStressed
15	white	619	3	1	NutritionStressed
19	white	620	3	1	NutritionStressed
21	white	621	11	1	NutritionStressed
22	white	622	4	1	NutritionStressed
23	white	623	5	1	NutritionStressed
25	white	624	9	1	NutritionStressed
29	white	625	14	1	NutritionStressed
30	white	626	3	1	NutritionStressed
31	white	627	3	1	NutritionStressed
34	white	628	7	1	NutritionStressed
37	white	629	10	1	NutritionStressed
39	white	630	2	1	NutritionStressed
40	white	631	28	1	NutritionStressed
42	white	632	11	1	NutritionStressed
47	white	633	2	1	NutritionStressed
49	white	634	19	1	NutritionStressed
51	white	635	7	1	NutritionStressed
54	white	636	5	1	NutritionStressed
55	white	637	22	1	NutritionStressed
57	white	638	8	1	NutritionStressed
58	white	639	9	1	NutritionStressed
59	white	640	4	1	NutritionStressed
60	white	641	7	1	NutritionStressed
62	white	642	3	1	NutritionStressed
63	white	643	3	1	NutritionStressed
66	white	644	3	1	NutritionStressed
69	white	645	3	1	NutritionStressed
70	white	646	5	1	NutritionStressed
72	white	647	8	1	NutritionStressed
73	white	648	2	1	NutritionStressed
74	white	649	13	1	NutritionStressed
76	white	650	9	1	NutritionStressed
78	white	651	15	1	NutritionStressed
80	white	652	7	1	NutritionStressed
85	white	653	8	1	NutritionStressed
92	white	654	3	1	NutritionStressed
94	white	655	8	1	NutritionStressed
95	white	656	6	1	NutritionStressed
96	white	657	5	1	NutritionStressed
1	skyblue	658	29	1	IncubatorControl
2	skyblue	659	29	1	IncubatorControl
3	skyblue	660	36	1	IncubatorControl
4	skyblue	661	10	1	IncubatorControl
5	skyblue	662	23	1	IncubatorControl
6	skyblue	663	49	1	IncubatorControl
7	skyblue	664	32	1	IncubatorControl
8	skyblue	665	40	1	IncubatorControl
9	skyblue	666	25	1	IncubatorControl
11	skyblue	667	32	1	IncubatorControl
13	skyblue	668	37	1	IncubatorControl
14	skyblue	669	34	1	IncubatorControl
16	skyblue	670	43	1	IncubatorControl
17	skyblue	671	37	1	IncubatorControl
18	skyblue	672	27	1	IncubatorControl
19	skyblue	673	42	1	IncubatorControl
20	skyblue	674	32	1	IncubatorControl
21	skyblue	675	18	1	IncubatorControl
23	skyblue	676	41	1	IncubatorControl
24	skyblue	677	33	1	IncubatorControl
26	skyblue	678	4	1	IncubatorControl
27	skyblue	679	18	1	IncubatorControl
28	skyblue	680	26	1	IncubatorControl
30	skyblue	681	42	1	IncubatorControl
31	skyblue	682	37	1	IncubatorControl
32	skyblue	683	45	1	IncubatorControl
33	skyblue	684	38	1	IncubatorControl
34	skyblue	685	14	1	IncubatorControl
35	skyblue	686	35	1	IncubatorControl
36	skyblue	687	30	1	IncubatorControl
37	skyblue	688	22	1	IncubatorControl
38	skyblue	689	35	1	IncubatorControl
39	skyblue	690	35	1	IncubatorControl
40	skyblue	691	47	1	IncubatorControl
41	skyblue	692	26	1	IncubatorControl
43	skyblue	693	18	1	IncubatorControl
44	skyblue	694	4	1	IncubatorControl
45	skyblue	695	16	1	IncubatorControl
46	skyblue	696	33	1	IncubatorControl
47	skyblue	697	43	1	IncubatorControl
48	skyblue	698	29	1	IncubatorControl
51	skyblue	699	27	1	IncubatorControl
54	skyblue	700	27	1	IncubatorControl
56	skyblue	701	29	1	IncubatorControl
58	skyblue	702	35	1	IncubatorControl
59	skyblue	703	17	1	IncubatorControl
61	skyblue	704	32	1	IncubatorControl
62	skyblue	705	30	1	IncubatorControl
63	skyblue	706	42	1	IncubatorControl
64	skyblue	707	26	1	IncubatorControl
65	skyblue	708	66	1	IncubatorControl
66	skyblue	709	33	1	IncubatorControl
67	skyblue	710	26	1	IncubatorControl
68	skyblue	711	29	1	IncubatorControl
69	skyblue	712	21	1	IncubatorControl
70	skyblue	713	31	1	IncubatorControl
71	skyblue	714	47	1	IncubatorControl
72	skyblue	715	30	1	IncubatorControl
73	skyblue	716	38	1	IncubatorControl
74	skyblue	717	10	1	IncubatorControl
75	skyblue	718	10	1	IncubatorControl
76	skyblue	719	26	1	IncubatorControl
77	skyblue	720	26	1	IncubatorControl
78	skyblue	721	9	1	IncubatorControl
79	skyblue	722	45	1	IncubatorControl
80	skyblue	723	36	1	IncubatorControl
81	skyblue	724	27	1	IncubatorControl
82	skyblue	725	48	1	IncubatorControl
83	skyblue	726	37	1	IncubatorControl
85	skyblue	727	28	1	IncubatorControl
86	skyblue	728	35	1	IncubatorControl
87	skyblue	729	11	1	IncubatorControl
88	skyblue	730	44	1	IncubatorControl
89	skyblue	731	34	1	IncubatorControl
90	skyblue	732	27	1	IncubatorControl
91	skyblue	733	44	1	IncubatorControl
92	skyblue	734	36	1	IncubatorControl
93	skyblue	735	35	1	IncubatorControl
94	skyblue	736	44	1	IncubatorControl
95	skyblue	737	35	1	IncubatorControl
97	skyblue	738	8	1	IncubatorControl
98	skyblue	739	30	1	IncubatorControl
99	skyblue	740	36	1	IncubatorControl

## Sheet: Figure 3
Data for Figure 3
* TotalDays = total number of days a worker was observed waggle dancing out of all days that the hive was videotaped;
* TotalDances = total number of waggle dances a worker was observed performing (ie whether or not she danced after returning to hive before leaving the dance floor) out of all days that the hive was videotaped;
* TotalWaggles = total waggle runs that a worker was observed making over all videotapes of dance floor of ob hive;
* AverageWaggles = average number of waggle runs performed each time a worker danced, determined by dividing total waggles by number of dances performed;
ColonyID	Trt	Accepted	TotalDays	TotalDance	TotalWaggles	AverageWaggles
CH13	IncubatorControl	Y	1	1	14	14
CH13	IncubatorControl	Y	1	1	2	2
CH13	IncubatorControl	Y	1	1	5	5
CH13	IncubatorControl	Y	3	4	62	15.5
CH13	IncubatorControl	Y	1	1	12	12
CH13	IncubatorControl	Y	2	7	166	23.7
CH13	IncubatorControl	Y	2	2	17	8.5
CH13	IncubatorControl	Y	1	1	19	19
CH3	IncubatorControl	Y	1	1	48	48
CH3	IncubatorControl	Y	2	2	3	1.5
CH3	IncubatorControl	Y	1	1	19	19
CH3	IncubatorControl	Y	2	3	3	1
CH3	IncubatorControl	Y	4	11	16	1.5
CH3	IncubatorControl	Y	1	2	110	55
CH3	IncubatorControl	Y	2	5	19	3.8
CH7	IncubatorControl	Y	3	4	30	7.5
CH7	IncubatorControl	Y	1	9	70	7.8
CH7	IncubatorControl	Y	1	4	28	7
CH7	IncubatorControl	Y	1	1	9	9
CH7	IncubatorControl	Y	1	1	14	14
CH7	IncubatorControl	Y	1	1	25	25
CH7	IncubatorControl	Y	2	3	71	23.7
CH7	IncubatorControl	Y	2	2	18	9
CH7	IncubatorControl	Y	1	1	45	45
CH7	IncubatorControl	Y	1	1	36	36
CH7	IncubatorControl	Y	2	2	66	33
CH7	IncubatorControl	Y	2	4	27	6.8
CH7	IncubatorControl	Y	1	1	20	20
CH7	IncubatorControl	Y	1	1	9	9
CH7	IncubatorControl	Y	1	1	68	68
CH7	IncubatorControl	Y	1	1	2	2
CH7	IncubatorControl	Y	2	2	24	12
CH7	IncubatorControl	Y	1	1	7	7
CH7	IncubatorControl	Y	1	1	2	2
CH7	IncubatorControl	Y	2	2	33	16.5
CH7	IncubatorControl	Y	1	2	53	26.5
CH7	IncubatorControl	Y	2	2	14	7
CH7	IncubatorControl	Y	2	2	12	6
CH7	IncubatorControl	Y	1	1	16	16
CH7	IncubatorControl	Y	1	1	15	15
CH7	IncubatorControl	y	1	1	29	29
CH7	IncubatorControl	y	1	1	17	17
CH7	IncubatorControl	y	3	3	57	19
CH7	IncubatorControl	y	2	4	35	8.8
CH7	IncubatorControl	y	6	17	187	11
CH7	IncubatorControl	y	3	6	61	10.2
CH7	IncubatorControl	y	3	5	4	0.8
CH7	IncubatorControl	y	3	5	31	6.2
CH7	IncubatorControl	y	1	1	48	48
CH7	IncubatorControl	y	1	1	28	28
CH7	IncubatorControl	y	2	2	38	19
CH7	IncubatorControl	y	2	2	11	5.5
CH7	IncubatorControl	y	2	2	87	43.5
CH7	IncubatorControl	y	3	5	32	6.4
CH7	IncubatorControl	y	2	2	104	52
CH7	IncubatorControl	y	6	13	32	2.5
CH7	IncubatorControl	y	2	2	114	57
CH7	IncubatorControl	y	1	1	19	19
CH7	IncubatorControl	y	2	4	10	2.5
CH7	IncubatorControl	y	2	3	32	10.7
CH7	IncubatorControl	y	1	1	30	30
CH7	IncubatorControl	y	8	22	2	0.1
CH7	IncubatorControl	y	5	15	258	17.2
CH7	IncubatorControl	y	1	1	219	219
CH7	IncubatorControl	y	2	2	6	3
CH7	IncubatorControl	y	1	1	24	24
CH13	InHiveControl	y	4	4	95	23.8
CH13	InHiveControl	y	1	1	24	24
CH13	InHiveControl	y	1	1	10	10
CH13	InHiveControl	y	1	1	1	1
CH13	InHiveControl	y	2	3	45	15
CH13	InHiveControl	y	1	1	23	23
CH13	InHiveControl	y	1	2	18	9
CH13	InHiveControl	y	1	1	22	22
CH3	InHiveControl	y	4	5	116	23.2
CH3	InHiveControl	y	1	2	12	6
CH3	InHiveControl	y	1	1	6	6
CH3	InHiveControl	y	4	13	162	12.5
CH3	InHiveControl	y	8	21	237	11.3
CH3	InHiveControl	y	1	1	62	62
CH3	InHiveControl	y	1	1	4	4
CH3	InHiveControl	y	6	9	131	14.6
CH3	InHiveControl	y	1	1	12	12
CH3	InHiveControl	y	1	2	23	11.5
CH3	InHiveControl	y	1	1	10	10
CH3	InHiveControl	y	2	2	15	7.5
CH3	InHiveControl	y	2	2	18	9
CH3	InHiveControl	y	1	1	26	26
CH3	InHiveControl	y	4	15	305	20.3
CH7	InHiveControl	y	1	1	23	23
CH7	InHiveControl	y	1	1	7	7
CH7	InHiveControl	y	2	6	57	9.5
CH7	InHiveControl	y	1	3	47	15.7
CH7	InHiveControl	y	1	1	12	12
CH7	InHiveControl	y	1	1	2	2
CH7	InHiveControl	y	1	1	9	9
CH7	InHiveControl	y	2	4	57	14.3
CH7	InHiveControl	y	1	1	1	1
CH7	InHiveControl	y	2	7	131	18.7
CH7	InHiveControl	y	6	7	91	13
CH7	InHiveControl	y	4	7	119	17
CH7	InHiveControl	y	1	1	26	26
CH7	InHiveControl	y	1	1	13	13
CH7	InHiveControl	y	1	1	3	3
CH7	InHiveControl	y	1	1	5	5
CH7	InHiveControl	y	4	16	225	14.1
CH7	InHiveControl	y	1	1	50	50
CH13	NutritionStressed	y	4	19	389	20.5
CH13	NutritionStressed	y	1	1	7	7
CH13	NutritionStressed	y	1	1	8	8
CH13	NutritionStressed	y	1	1	6	6
CH13	NutritionStressed	y	3	3	16	5.3
CH13	NutritionStressed	y	1	1	7	7
CH13	NutritionStressed	y	1	1	2	2
CH13	NutritionStressed	y	1	1	8	8
CH3	NutritionStressed	y	1	1	32	32
Duration of waggle runs for subsample of workers, controls matched to the limited number of nutritionally stressed workers who were videotaped dancing:
Trt	Bee ID	Mean run duration (# frames)
HiveControl	Green 20 (RPur)	11.3077
HiveControl	Green 24 (WG)	11.913
HiveControl	Green 56	48.6923
HiveControl	Green 57	15.2727
HiveControl	Green 81	21.08
HiveControl	Orange ?	15.5238
HiveControl	Orange 51 #2	14.5882
HiveControl	Orange 60	16.1667
HiveControl	Orange 66	90.0769
HiveControl	Orange 86 #1	14.3333
HiveControl	Orange 91	18.3571
HiveControl	Sky 23	26.0667
HiveControl	Sky 30	20.3333
IncubatorControl	Blue 43	13.3226
IncubatorControl	Blue 53	24.6667
IncubatorControl	Blue 93 (Pg)	23.4167
IncubatorControl	Green 47	27.8
IncubatorControl	Red 45	12.9167
IncubatorControl	Red 9 #1	20
IncubatorControl	Red 9 #2	19.087
IncubatorControl	Sky ? #1	14.5
IncubatorControl	Sky ? #5	13.4
IncubatorControl	Sky ? #6	12.5789
IncubatorControl	Sky 30	13.4118
IncubatorControl	Sky 33	14.25
IncubatorControl	Sky 61	14.2069
IncubatorControl	Sky 66 #1	13.7778
IncubatorControl	Sky 86	13.4615
IncubatorControl	Sky 88	16.0909
IncubatorControl	Sky 98	39.1111
IncubatorControl	Sky? #1	12.7143
IncubatorControl	Yellow 33	12.6429
IncubatorControl	Yellow 38 #2	18.8889
NutritStressed	Lime 36	20.6667
NutritStressed	Lime 55	10.5
NutritStressed	Lime 68	17.6667
NutritStressed	Lime 79	36.375
NutritStressed	Lime 83	26
NutritStressed	Lime 9	16.9286
NutritStressed	Lime 90	21.8
NutritStressed	Lime 9	15.9167
NutritStressed	White 1	15.8205

## Sheet: Figure 4
Data for Figure 4
Trt	Bee Number	Angle StDev	DurationStDev
HC	1	9.68332	5.24177
HC	2	3.53553	4.24264
HC	3	13.0115	3.08221
HC	4	26.7357	1.30384
HC	5	25.5816	2.6007
HC	6	14.4054	2.17423
HC	7	2.88675	8.62168
HC	8	18.5302	4.27395
HC	9	17.6847	2.74729
HC	10	16.3066	3.15474
HC	11	22.8519	2.76199
HC	12	7.59605	3.96232
HC	13	16.5249	4.3463
HC	14	9.77667	2.21736
HC	15	10.2739	3.33809
HC	16	15.5207	3.30186
HC	17	16.2763	4.50666
HC	18	26.6501	3.17269
HC	19	19.8598	3.1053
HC	20	25.6489	2.78687
HC	21	16.3257	2.82423
HC	22	17.5803	3.3116
HC	23	15.2204	3.90803
HC	24	18.6237	3.48496
HC	25	11.908	5.54977
HC	26	13.1098	3.937
HC	27	34.8712	2.51661
HC	28	12.1209	3.3665
HC	29	6.47523	2.79987
HC	30	13.8568	2.86744
HC	31	18.3712	4.96991
HC	32	12.7928	2.1187
HC	33	17.4975	4.81286
HC	34	11.7852	3.41654
HC	35	14.7017	4.56435
IC	1	10.767	2.99205
IC	2	.	.
IC	3	15.0634	4.54606
IC	4	16.4832	3.16893
IC	5	.	.
IC	6	22.7788	3.1798
IC	7	15.4429	3.12897
IC	8	26.0231	2.16025
IC	9	19.6727	4.34058
IC	10	20.1004	3.74537
IC	11	15.5802	3.54965
IC	12	17.5233	3.76755
IC	13	21.6446	2.80674
IC	14	35.9212	1.52753
IC	15	18.9511	4.67007
IC	16	26.7699	5.70221
IC	17	19.7653	3.3116
IC	18	17.2378	3.98808
IC	19	21.5514	3.61734
IC	20	23.1805	2.51661
IC	21	10.4734	3.12431
IC	22	12.0384	2.97702
IC	23	17.1697	2.91548
IC	24	15.0619	3.1225
IC	25	20.6135	4.50925
IC	26	21.3542	3.20156
IC	27	12.5831	0.57735
IC	28	12.8623	3.73466
IC	29	15.1422	3.5051
IC	30	11	2.08833
IC	31	17.8558	3.21056
IC	32	10.7216	3.64496
IC	33	30.4056	6.36396
IC	34	11.5888	3.53553
IC	35	16.1421	3.17543
IC	36	17.8979	5
IC	37	14.3343	3.29663
IC	38	12.6835	2.48437
IC	39	14.4908	3.44083
IC	40	12.7279	3.12353
IC	41	17.0704	3.05983
IC	42	24.2294	2.94827
IC	43	11.2203	4.19474
IC	44	11.8201	5.17204
IC	45	14.0238	2.64575
IC	46	2.82843	4.24264
IC	47	12.7748	2.36878
IC	48	16.208	2.70185
IC	49	11	3
IC	50	9.37372	2.75681
IC	51	12.1471	3.14835
IC	52	19.4968	4.8074
IC	53	18.1133	4.56867
IC	54	6.36396	3.53553
IC	55	16.8755	5.2341
IC	56	12.3058	3.67065
IC	57	15.245	3.85202
IC	58	23.3116	2.82843
IC	59	28.2759	3.94537
IC	60	22.2691	5.43139
IC	61	13.6402	4.06984
IC	62	19.2736	5.19265
IC	63	24.8815	3.07778
IC	64	14.501	3.78447
IC	65	11.7604	3.35697
NS	1	39.4639	3.3422
NS	2	19.0768	2.26738
NS	3	11.7514	3.5617
NS	4	20.0333	2.64575
NS	5	18.2226	4.61224
NS	6	37.314	4.47193
NS	7	11.6046	2.5
NS	8	17.1098	2.56948
NS	9	15.0372	3.15658
NS	10	22.2902	2.95106
NS	11	18.2699	2.77843
NS	12	24.2828	3.42982
NS	13	23.5033	2.69533
NS	14	9.57704	2.50713
NS	15	11.6161	2.58414
NS	16	19.4452	5.22418
NS	17	23.6425	1.92354
NS	18	24.5423	5.26624
NS	19	19.8782	5.22357
NS	20	23.5903	2.94958
NS	21	21.069	2.79455
NS	22	27.5363	2.06155
NS	23	31.2623	2.37045
NS	24	25.2389	1.1547
NS	25	32.872	4.04969
NS	26	.	.
NS	27	18.734	3.4617
NS	28	11.811	4.91935

## Sheet: Contingency tables
									Trial 3 only:
Of the accepted workers, how many were seen foraging?									Of the accepted workers, how many were seen waggle dancing?
													NutStressed	IncubControl	HiveControl
												YES	8	66	41
				NutStressed	IncubControl	HiveControl						NO	133	276	217
		All trials	YES	400	330	608
			NO	238	80	152
		Trial 1	YES	289	.	370			Of the workers who were seen foraging, how many were seen waggle dancing?
			NO	176	.	86							NutStressed	IncubControl	HiveControl
												YES	8	66	41
		Trial 2	YES	20	54	38						NO	83	209	159
			NO	12	14	8
		Trial 3	YES	91	275	200
			NO	50	67	58			Workers who danced of those who were alive at the start date of videotaping
													NutStressed	IncubControl	HiveControl
												YES	8	66	41
					Trial 1							NO	44	219	165
Out of all foragers, who was seen foraging only once?
				NutStressed	IncubControl	HiveControl
			YES	78	.	40
			NO	211	.	330			Workers who danced of those who were seen foraging when videotaping began
													NutStressed	IncubControl	HiveControl
					Trial 2							YES	8	66	41
Out of all foragers, who was seen foraging only once?												NO	49	175	134
				NutStressed	IncubControl	HiveControl
			YES	4	8	2
			NO	16	46	36
					Trial 3
Out of all foragers, who was seen foraging only once?
				NutStressed	IncubControl	HiveControl
			YES	38	40	36
			NO	53	235	164
					All trials
Out of all foragers, who was seen foraging only once?
				NutStressed	IncubControl	HiveControl
			YES	120	48	78
			NO	280	281	530
Of the introduced workers, how many were accepted (ie present in colonies 24 hours later)?
				NutStressed	IncubControl	HiveControl
		All trials	YES	638	410	760
			NO	221	75	103
		Trial 1	YES	465	.	456
			NO	97	.	17
		Trial 2	YES	32	68	46
			NO	67	31	53
		Trial 3	YES	141	342	258
			NO	57	44	33
